# Supplementary material for: Epigenome-Wide Scans Identify Differentially Methylated Regions for Age and Age-Related Phenotypes in a Healthy Ageing Population
Source: PLoS Genet. 2012 Apr 19;8(4):e1002629. doi: 10.1371/journal.pgen.1002629 (PMC3330116; doi:10.1371/journal.pgen.1002629)
Supplement: Table S1 — List of 490 a-DMRs. (XLS) [file pgen.1002629.s007.xls]

Table S1. List of 490 a-DMRs										
										
CG 	CHR	BP	Estimated Beta (Age)	Standard Error (Beta_Age)	P-value (Beta_Age)	Nearest Gene	RefseqID	Nearest Gene TSS	Nearest Gene TES	Nearest Gene Strand
cg00059225	5	151284550	0.002433707	0.000440976	2.57E-07	GLRA1	NM_000171	151284590	151182267	-
cg00107187	14	104142043	0.001721034	0.000466661	0.000347215	TMEM179	NM_207379	104142142	104131464	-
cg00164898	22	49051254	0.00028444	7.01E-05	7.26E-05	MAPK11	NM_002751	49050906	49044268	-
cg00178790	18	13716864	0.000311621	7.62E-05	0.000110779	RNMT	NM_003799	13716703	13754554	+
cg00240312	16	67329015	0.000802619	0.000205462	0.000172694	CDH1	NM_004360	67328695	67426945	+
cg00243313	5	1936413	0.000290527	7.93E-05	0.0003712	IRX4	NM_016358	1935880	1930540	-
cg00333226	7	49784309	0.001839195	0.000493041	0.000338486	VWC2	NM_198570	49783802	49922684	+
cg00399483	18	48122376	0.001893851	0.000418375	1.68E-05	DCC	NM_005215	48120568	49311780	+
cg00462994	17	39437481	0.000994313	0.000235736	7.59E-05	NAGS	NM_153006	39437557	39441962	+
cg00468146	6	19946190	0.002341285	0.000588285	0.00012295	ID4	NM_001546	19945595	19948894	+
cg00503840	7	96488445	0.002117323	0.000314863	1.92E-09	DLX5	NM_005221	96492079	96487637	-
cg00509670	14	36200064	0.001147524	0.000311119	0.000296415	PAX9	NM_006194	36196532	36216762	+
cg00548268	7	98083766	0.002316508	0.000586696	0.00015471	NPTX2	NM_002523	98084532	98097117	+
cg00565688	1	3558072	0.00340856	0.000754491	1.46E-05	TP73	NM_005427	3558988	3640327	+
cg00662556	18	73092352	0.001706798	0.000459516	0.000301915	GALR1	NM_001480	73090995	73111084	+
cg00849368	5	94916167	-0.003355197	0.000791528	3.64E-05	TTC37	NM_014639	94916438	94825877	-
cg00864867	12	78609399	0.000470764	0.000124297	0.000322154	PAWR	NM_002583	78608921	78509875	-
cg00891278	3	127596474	0.001238247	0.000225824	3.94E-07	CCDC37	NM_182628	127596471	127638088	+
cg00902195	12	33483767	0.001028977	0.000254932	9.38E-05	SYT10	NM_198992	33484021	33419614	-
cg01129459	14	59456581	0.001065966	0.000245161	2.97E-05	RTN1	NM_021136	59407310	59132446	-
cg01200060	20	605283	0.000235004	6.39E-05	0.000305377	SCRT2	NM_033129	604823	590240	-
cg01295203	8	71146753	0.000701733	0.000182198	0.000166659	PRDM14	NM_024504	71146116	71126576	-
cg01366419	7	70235027	0.00199399	0.000472215	4.30E-05	WBSCR17	NM_022479	70235724	70816520	+
cg01405761	8	62363243	0.000782532	0.000198244	0.000113953	RLBP1L1	NM_173519	62363078	62576756	+
cg01530101	11	2847674	0.003906977	0.000832806	8.04E-06	KCNQ1DN	NR_024627	2847838	2849909	+
cg01555431	6	151603719	0.000718062	0.000196955	0.000345973	AKAP12	NM_005100	151602826	151721385	+
cg01580681	4	174686591	0.001060457	0.000259432	7.89E-05	HAND2	NM_021973	174687953	174684226	-
cg01606998	22	48950725	0.000480755	0.000106189	1.90E-05	PANX2	NM_001160300	48951286	48960850	+
cg01806928	11	7229380	0.001616567	0.000415924	0.000176687	SYT9	NM_175733	7229756	7446846	+
cg01820374	12	6752344	-0.002586796	0.000485264	1.69E-06	LAG3	NM_002286	6751930	6757882	+
cg01839464	18	48122475	0.001235452	0.000321319	0.00021878	DCC	NM_005215	48120568	49311780	+
cg02005336	11	61316699	0.000181859	4.95E-05	0.000393735	FEN1	NM_004111	61316725	61321286	+
cg02164046	3	188870842	0.001347079	0.000314377	3.41E-05	SST	NM_001048	188870895	188869387	-
cg02194878	1	22762865	0.001396436	0.000320436	2.48E-05	EPHA8	NM_020526	22762590	22802674	+
cg02228185	17	3326317	-0.002944533	0.000685591	5.91E-05	ASPA	NM_000049	3326045	3349450	+
cg02351381	12	108656729	0.003412465	0.000621077	2.21E-07	C12orf34	NM_032829	108656954	108692682	+
cg02508567	2	85214695	0.000824506	0.000209737	0.000183381	TCF7L1	NM_031283	85214244	85391016	+
cg02564733	11	129824284	0.001198244	0.000225589	3.20E-07	ADAMTS15	NM_139055	129824078	129848926	+
cg02583151	14	60185964	0.000422224	0.000112908	0.000291455	SIX1	NM_005982	60185908	60181169	-
cg02613386	17	6620257	0.002446587	0.000522023	6.81E-06	FBXO39	NM_153230	6620275	6631688	+
cg02654291	9	85761834	0.002116086	0.000458558	1.37E-05	C9orf64	NM_032307	85761483	85743046	-
cg02720618	6	152171484	0.000321121	8.81E-05	0.000389983	ESR1	NM_000125	152170506	152466101	+
cg02757432	10	125416038	0.0025313	0.000668931	0.000272771	GPR26	NM_153442	125415860	125446901	+
cg02844545	6	10990029	0.001473741	0.00035641	0.000113272	GCM2	NM_004752	10990084	10981441	-
cg02919422	8	55533097	0.00232291	0.000532899	3.35E-05	SOX17	NM_022454	55533047	55536009	+
cg02994974	11	13941120	0.001052361	0.000182696	6.56E-08	SPON1	NM_006108	13940489	14246231	+
cg03158400	21	41610756	0.00060438	0.000156833	0.000171635	FAM3B	NM_058186	41610530	41651524	+
cg03160740	3	42519404	0.001131805	0.000216856	3.18E-06	VIPR1	NM_004624	42519107	42554070	+
cg03238797	16	76026394	0.000803771	0.000171797	7.44E-06	ADAMTS18	NM_199355	76026512	75873525	-
cg03310469	2	45090176	0.000747542	0.000189274	0.000141243	SIX2	NM_016932	45090046	45085828	-
cg03336167	11	2887571	0.004857301	0.001215247	0.000105497	SLC22A18AS	NM_007105	2881751	2865903	-
cg03355526	5	178301021	0.002802537	0.000725034	0.00021103	ZNF454	NM_182594	178300829	178326040	+
cg03361068	14	50631312	0.000229606	5.34E-05	3.83E-05	TRIM9	NM_015163	50632172	50511730	-
cg03365437	15	56145166	0.001596332	0.000370931	3.92E-05	ALDH1A2	NM_003888	56145198	56032918	-
cg03462055	6	3172555	0.00040483	0.000109815	0.000298572	TUBB2B	NM_178012	3172967	3169494	-
cg03469054	12	128953814	0.00128408	0.000352552	0.00038574	TMEM132D	NM_133448	128954165	128122223	-
cg03544320	4	5945592	0.004628843	0.001217114	0.000218137	CRMP1	NM_001014809	5945686	5873391	-
cg03664992	1	39729980	0.001435509	0.000358169	0.000118569	BMP8A	NM_181809	39729904	39768128	+
cg03705396	3	185026374	0.001333252	0.000345843	0.000199004	MAP6D1	NM_024871	185026087	185016357	-
cg03718539	1	202387212	0.003025177	0.000604816	3.45E-06	ETNK2	NM_018208	202387930	202366812	-
cg03826976	11	7652009	0.001397519	0.000379423	0.00039065	CYB5R2	NM_016229	7651397	7642901	-
cg03876618	4	57670791	0.00108424	0.00025914	5.34E-05	IGFBP7	NM_001553	57671296	57592000	-
cg03958979	6	108593080	0.00187409	0.000427459	2.98E-05	NR2E1	NM_003269	108593907	108616704	+
cg03975694	19	42734312	0.001984312	0.000531404	0.000306229	ZNF540	NM_152606	42734147	42796836	+
cg04032226	17	39437918	0.00098871	0.000213474	7.33E-06	NAGS	NM_153006	39437557	39441962	+
cg04084157	7	100595769	0.000913792	0.00015618	4.09E-08	VGF	NM_003378	100595572	100592509	-
cg04107037	4	94969228	0.000926312	0.000233716	0.000155603	ATOH1	NM_005172	94969100	94970165	+
cg04457979	11	2847223	0.001609945	0.000380161	5.76E-05	KCNQ1DN	NR_024627	2847838	2849909	+
cg04499325	7	37926842	0.000498117	0.000129224	0.000187683	EPDR1	NM_017549	37926687	37958067	+
cg04528819	7	130068855	0.001845651	0.000294939	3.63E-09	KLF14	NM_138693	130069400	130068017	-
cg04623955	14	101096129	0.001570238	0.000323396	3.60E-06	DIO3	NM_001362	101097440	101099542	+
cg04726200	11	2887061	0.00301353	0.000723674	9.13E-05	SLC22A18AS	NM_007105	2881751	2865903	-
cg04836038	13	98537383	0.001532759	0.000352624	3.32E-05	DOCK9	NM_001130049	98536661	98310435	-
cg04856858	2	236066754	0.001527752	0.000392481	0.00016019	AGAP1	NM_001037131	236067474	236698859	+
cg04878152	3	149898650	0.001719727	0.000426229	0.000109778	AGTR1	NM_031850	149898347	149943480	+
cg04884908	2	72228348	0.00167907	0.000395262	4.45E-05	CYP26B1	NM_019885	72228471	72209874	-
cg04943986	15	94674872	0.000766201	0.000200912	0.000243134	NR2F2	NM_021005	94675114	94684494	+
cg05142373	7	90732650	0.001135184	0.000292509	0.000207524	FZD1	NM_003505	90731718	90736068	+
cg05146762	7	73506110	0.000451374	0.000117413	0.000178898	GTF2IRD1	NM_016328	73506055	73654848	+
cg05158615	7	24290084	0.001200724	0.000299848	0.000138446	NPY	NM_000905	24290333	24298002	+
cg05266781	16	53522993	0.002143291	0.00030076	8.78E-11	IRX5	NM_005853	53522611	53525896	+
cg05362516	16	53522590	0.00087751	0.000199659	2.45E-05	IRX5	NM_005853	53522611	53525896	+
cg05362669	3	61522325	0.001228853	0.000297239	7.28E-05	PTPRG	NM_002841	61522282	62255613	+
cg05380982	21	38210248	0.001602192	0.000386211	6.63E-05	KCNJ6	NM_002240	38210566	37918656	-
cg05382123	1	34405172	0.00078805	0.000193902	7.34E-05	C1orf94	NM_032884	34405210	34457318	+
cg05636175	8	23016342	0.000519259	0.00010242	9.86E-07	TNFRSF10C	NM_003841	23016378	23030895	+
cg05670348	22	32646316	0.001915275	0.000501832	0.000236933	LARGE	NM_133642	32646416	31999061	-
cg05674944	1	26244877	0.001751001	0.000368622	4.71E-06	SLC30A2	NM_032513	26245191	26237100	-
cg05836145	7	20793642	0.001311137	0.000277102	5.20E-06	SP8	NM_182700	20793033	20788419	-
cg05860890	8	111056046	0.000812147	0.000162481	3.04E-06	KCNV1	NM_014379	111056135	111048408	-
cg05881135	15	97462496	0.001014224	0.000199957	1.67E-06	SYNM	NM_015286	97462808	97493323	+
cg05924583	1	3559484	0.001136486	0.000295694	0.000220735	TP73	NM_005427	3558988	3640327	+
cg05951646	3	135452791	-0.000489803	0.000123158	0.000133172	RYK	NM_002958	135452276	135358667	-
cg06005396	19	541541	0.000650936	0.000157152	6.32E-05	HCN2	NM_001194	540892	568159	+
cg06015218	6	146392127	0.000686891	0.000169747	8.05E-05	GRM1	NM_001114329	146390474	146800424	+
cg06043042	10	71003208	0.000328676	8.81E-05	0.000376864	NEUROG3	NM_020999	71003128	71001796	-
cg06156376	3	159306508	0.000810021	0.000194052	5.29E-05	SHOX2	NM_006884	159306630	159296493	-
cg06268694	22	45311306	0.003489174	0.000902702	0.000197641	CELSR1	NM_014246	45311731	45135394	-
cg06277657	7	137182914	0.001423212	0.000260389	5.67E-07	DGKI	NM_004717	137182149	136724924	-
cg06290168	12	109391393	0.001129676	0.000295674	0.00018173	C12orf24	NM_013300	109390614	109412575	+
cg06291867	10	92607142	0.001409126	0.000369225	0.000199986	HTR7	NM_019859	92607651	92490557	-
cg06357925	12	15366598	0.000417433	0.000115331	0.000380587	PTPRO	NM_030667	15366753	15641602	+
cg06391468	17	67629125	0.002202123	0.000542667	0.000110035	SOX9	NM_000346	67628755	67634155	+
cg06493994	6	25760581	0.001494607	0.000257315	1.10E-07	SCGN	NM_006998	25760407	25809987	+
cg06543018	3	140741512	0.000532905	0.000140542	0.000223163	RBP1	NM_002899	140741361	140718965	-
cg06611744	13	26742618	0.000905555	0.000202892	1.47E-05	RASL11A	NM_206827	26742463	26745827	+
cg06618866	4	154824537	0.001312637	0.000320975	9.09E-05	TLR2	NM_003264	154824890	154846692	+
cg06638433	17	44430174	0.000936034	0.000232824	0.000107299	IGF2BP1	NM_001160423	44429772	44488504	+
cg06675478	13	111769787	0.00247662	0.000653368	0.000222042	SOX1	NM_005986	111769913	111774021	+
cg06719391	11	2510906	0.000973374	0.00026097	0.000254636	KCNQ1	NM_181798	2439259	2826916	+
cg06817264	11	66092225	0.001726213	0.000449046	0.000366724	CTSF	NM_003793	66092623	66087510	-
cg06836736	6	84197712	0.001789039	0.000480424	0.000285979	ME1	NM_002395	84197498	83976828	-
cg06856528	2	192767650	0.000655714	0.000174582	0.000289098	TMEFF2	NM_016192	192767889	192522991	-
cg07075930	18	7557717	0.000461936	0.000113385	8.02E-05	PTPRM	NM_001105244	7557313	8396859	+
cg07082331	1	40027080	0.000735588	0.000180069	7.85E-05	BMP8B	NM_001720	40027120	39996489	-
cg07109287	9	125813894	0.001270219	0.00027826	1.10E-05	LHX2	NM_004789	125813709	125835263	+
cg07175883	2	176666154	0.000311634	7.53E-05	0.000103595	HOXD13	NM_000523	176665777	176668912	+
cg07209631	4	89424752	0.000648713	0.000161918	0.000143469	PPM1K	NM_152542	89424912	89400555	-
cg07452799	10	35143875	0.000408294	0.000112017	0.000370451	PARD3	NM_019619	35143929	34440102	-
cg07533148	1	246087435	0.001027134	0.000277062	0.000329027	TRIM58	NM_015431	246087123	246110061	+
cg07558455	1	62557350	0.000893229	0.000210947	6.55E-05	KANK4	NM_181712	62557671	62474424	-
cg07570142	6	132764114	0.001066356	0.000281981	0.000235614	MOXD1	NM_015529	132764357	132658886	-
cg07621046	10	118419648	0.001643848	0.0004393	0.000272818	C10orf82	NM_144661	118419471	118413196	-
cg07657236	3	19165206	0.000907628	0.000235281	0.000178049	KCNH8	NM_144633	19165020	19552139	+
cg07703401	16	170341	0.001217411	0.000236596	1.05E-06	HBQ1	NM_005331	170334	171178	+
cg07752420	9	21958681	0.000854102	0.00022478	0.000252358	C9orf53	NR_024274	21957137	21957752	+
cg07800320	3	127382257	0.000492549	0.00013358	0.000331293	ALDH1L1	NM_012190	127382175	127305097	-
cg07842062	16	3246525	-0.001212728	0.000301222	0.000117677	MEFV	NM_000243	3246628	3232028	-
cg07846220	18	7107680	0.002632233	0.000675938	0.000166968	LAMA1	NM_005559	7107813	6931885	-
cg07850604	14	35073194	0.000297289	8.04E-05	0.00028446	INSM2	NM_032594	35072998	35076011	+
cg08118311	18	74841389	0.001456854	0.00032815	2.01E-05	SALL3	NM_171999	74841262	74859181	+
cg08145590	3	120904851	0.00107461	0.000274414	0.000140804	C3orf15	NM_033364	120904558	120968639	+
cg08209133	4	48180381	0.001392118	0.000297656	1.21E-05	SLC10A4	NM_152679	48180116	48186298	+
cg08261094	7	37922801	0.001184521	0.000304214	0.000161109	SFRP4	NM_003014	37923050	37912059	-
cg08370996	15	94675035	0.001306268	0.000258539	1.80E-06	NR2F2	NM_021005	94675114	94684494	+
cg08380205	3	142252381	0.000544833	0.000132078	8.93E-05	SPSB4	NM_080862	142253432	142350143	+
cg08441806	10	134449139	0.003737282	0.00086212	3.05E-05	NKX6-2	NM_177400	134449527	134448309	-
cg08541219	4	108860736	0.000355297	9.47E-05	0.000284691	PAPSS1	NM_005443	108860868	108754270	-
cg08572611	7	100091850	0.001474694	0.000393383	0.000288591	ACTL6B	NM_016188	100092020	100078661	-
cg08614481	6	78229969	0.000706521	0.000179349	0.000151218	HTR1B	NM_000863	78229839	78228666	-
cg08731300	10	35970331	0.000847889	0.000179379	8.16E-06	FZD8	NM_031866	35970368	35967182	-
cg08768421	9	73954324	0.001268301	0.000322517	0.000132818	GDA	NM_004293	73954112	74056960	+
cg08785155	1	167343012	0.000543097	0.000132546	7.70E-05	ATP1B1	NM_001677	167342570	167368584	+
cg08806153	2	176680207	0.000812786	0.000168498	6.95E-06	HOXD11	NM_021192	176680329	176682562	+
cg08817120	4	41058077	0.000877499	0.000229428	0.000225808	LIMCH1	NM_014988	41057560	41396818	+
cg08847636	19	12337027	0.001041358	0.000278764	0.000274575	ZNF442	NM_030824	12337475	12321184	-
cg08876665	9	113401159	0.000507103	0.000101807	1.97E-06	PTGR1	NM_012212	113401532	113365069	-
cg08876932	11	71633195	0.000693626	0.00018086	0.000191513	PHOX2A	NM_005169	71632868	71627768	-
cg08997253	9	103540550	0.000992895	0.000236313	5.16E-05	GRIN3A	NM_133445	103540683	103371455	-
cg09068492	11	14950234	0.001237289	0.000291328	4.15E-05	CALCA	NM_001033952	14950408	14946623	-
cg09088834	20	25513460	0.002460955	0.000473703	9.21E-07	NINL	NM_025176	25514153	25381337	-
cg09099744	9	21958372	0.000375428	9.73E-05	0.000164122	C9orf53	NR_024274	21957137	21957752	+
cg09126273	12	15367034	0.00098205	0.000232355	4.35E-05	PTPRO	NM_030667	15366753	15641602	+
cg09134003	4	113656433	0.000300653	6.49E-05	1.09E-05	NEUROG2	NM_024019	113656777	113654120	-
cg09156233	4	95898728	0.001814793	0.000494319	0.000339753	BMPR1B	NM_001203	95898150	96298624	+
cg09186006	10	91285279	0.000923784	0.000185283	2.29E-06	SLC16A12	NM_213606	91285293	91180035	-
cg09260089	10	134449850	0.000969476	0.000255133	0.000247995	NKX6-2	NM_177400	134449527	134448309	-
cg09260830	9	79453407	0.000651843	0.000173444	0.000326867	GNA14	NM_004297	79453052	79227815	-
cg09306675	20	44957403	0.001490588	0.000272164	2.87E-07	EYA2	NM_005244	44956669	45250897	+
cg09381701	6	148705522	0.000354228	9.50E-05	0.000319419	SASH1	NM_015278	148705421	148914877	+
cg09440289	12	15367257	0.000662261	0.000126363	8.59E-07	PTPRO	NM_030667	15366753	15641602	+
cg09516965	14	51804279	0.000974509	0.00023499	6.36E-05	PTGDR	NM_000953	51804180	51813192	+
cg09595479	12	47975479	0.000977267	0.000205643	4.97E-06	PRPH	NM_006262	47975175	47978748	+
cg09626984	8	11603505	0.001571464	0.000376456	5.26E-05	GATA4	NM_002052	11599125	11654918	+
cg09643544	19	9334696	0.001365776	0.000356382	0.000210118	ZNF177	NM_003451	9334695	9353866	+
cg09660171	9	128415668	0.000518665	0.000136437	0.000213137	LMX1B	NM_002316	128416568	128503132	+
cg09788866	2	127767818	0.000626862	0.00015159	7.16E-05	ERCC3	NM_000122	127768222	127731335	-
cg09872233	17	4491674	0.000530473	0.000125626	4.39E-05	ALOX15	NM_001140	4491709	4480962	-
cg09941381	10	63697930	0.000993452	0.000250191	0.000128589	RTKN2	NM_145307	63698472	63622958	-
cg09985279	16	55259635	0.001568873	0.00031427	2.15E-06	MT1G	NM_005950	55259478	55258153	-
cg10140638	2	219882451	0.000673386	0.000172613	0.000162125	PTPRN	NM_002846	219882387	219862588	-
cg10141715	12	100127584	0.002413928	0.000529682	1.39E-05	SLC5A8	NM_145913	100128147	100074124	-
cg10189695	4	8633200	0.001994951	0.000453862	2.55E-05	GPR78	NM_080819	8633190	8640420	+
cg10234985	19	53941744	0.001989523	0.000461503	3.65E-05	IZUMO1	NM_182575	53941978	53935956	-
cg10235817	4	3738353	0.002349405	0.000554637	5.13E-05	ADRA2C	NM_000683	3738093	3740051	+
cg10300684	14	28306074	0.001493159	0.000361576	6.58E-05	FOXG1	NM_005249	28306037	28308622	+
cg10303487	8	105548234	0.002547801	0.00061249	5.21E-05	DPYS	NM_001385	105548453	105460827	-
cg10313673	19	19510144	0.001527345	0.00039988	0.000201783	CILP2	NM_153221	19510073	19518468	+
cg10331779	5	11957811	0.001394649	0.000307055	1.90E-05	CTNND2	NM_001332	11957110	11024951	-
cg10362591	16	54247366	0.001404064	0.000354021	0.00012109	SLC6A2	NM_001043	54248056	54295201	+
cg10398682	15	81743023	0.001246405	0.000274569	1.32E-05	BNC1	NM_001717	81744472	81715658	-
cg10486998	18	73090775	0.000898617	0.000236502	0.000223462	GALR1	NM_001480	73090995	73111084	+
cg10523019	2	227408702	0.001787268	0.000422427	7.04E-05	RHBDD1	NM_032276	227409016	227569836	+
cg10539507	4	85639806	0.000901872	0.000242569	0.000292337	NKX6-1	NM_006168	85638411	85633459	-
cg10660256	5	78443439	0.001502037	0.000315361	6.19E-06	BHMT	NM_001713	78443359	78463869	+
cg10676060	9	134536610	0.00138424	0.000342633	0.000113472	DDX31	NM_022779	134535609	134459496	-
cg10694152	13	98202507	0.001803809	0.000458204	0.00014418	SLC15A1	NM_005073	98202930	98134057	-
cg10883303	7	27205549	0.000892978	0.000199167	1.49E-05	HOXA13	NM_000522	27206250	27203023	-
cg10970409	3	42518570	0.00213013	0.000381194	2.50E-07	VIPR1	NM_004624	42519107	42554070	+
cg11011602	9	135204850	0.000926425	0.000230074	0.000130175	RPL7A	NM_000972	135204889	135208101	+
cg11044263	8	125454311	0.000189571	4.85E-05	0.000131157	TMEM65	NM_194291	125454121	125392339	-
cg11175310	10	16899113	0.000383638	9.30E-05	6.35E-05	RSU1	NM_012425	16899459	16672622	-
cg11177693	2	27457567	0.002419977	0.000661031	0.000394635	ZNF513	NM_144631	27457097	27453606	-
cg11248413	5	134899557	0.00104708	0.000237808	2.03E-05	NEUROG1	NM_006161	134899538	134897870	-
cg11260848	11	44282836	0.000902382	0.000166102	4.22E-07	ALX4	NM_021926	44288292	44242733	-
cg11285003	5	45732349	0.001036665	0.000264459	0.000154623	HCN1	NM_021072	45731977	45295108	-
cg11298412	4	76077613	0.000325697	8.42E-05	0.000159852	DKFZP564O0823	NM_015393	76077321	76194347	+
cg11354906	4	154929821	0.000621027	0.000166044	0.000307245	SFRP2	NM_003013	154929678	154921191	-
cg11377136	22	45037624	0.003836884	0.000924971	5.70E-05	PKDREJ	NM_006071	45037883	45030223	-
cg11389172	10	50488305	0.001116035	0.000268741	7.33E-05	SLC18A3	NM_003055	50488352	50490772	+
cg11428724	1	18830219	0.001526034	0.000328512	7.61E-06	PAX7	NM_002584	18830086	18935218	+
cg11530960	9	1042239	0.000720749	0.000192704	0.000318497	DMRT2	NM_001130865	1040619	1047553	+
cg11540692	6	101018793	0.00098401	0.000241319	9.76E-05	SIM1	NM_005068	101018272	100943470	-
cg11594137	9	90795801	0.002170552	0.000568564	0.000229641	C9orf47	NM_001001938	90795597	90800875	+
cg11668923	10	128066926	0.001718017	0.000459706	0.000297417	ADAM12	NM_003474	128067117	127692894	-
cg11822659	20	52526188	0.000598733	0.000161496	0.00034867	DOK5	NM_018431	52525672	52701117	+
cg11832722	18	26877058	0.002146165	0.000466681	1.31E-05	DSC3	NM_001941	26876779	26824049	-
cg11847808	1	22762198	0.001013589	0.000251068	0.000125197	EPHA8	NM_020526	22762590	22802674	+
cg11868900	8	49810588	0.001012008	0.000253742	0.000149036	EFCAB1	NR_024605	49810423	49798505	-
cg11946503	5	134898413	0.000870216	0.000218041	9.61E-05	NEUROG1	NM_006161	134899538	134897870	-
cg11965370	11	131286156	0.002618088	0.000673711	0.000157414	NTM	NM_001144058	131285921	131711925	+
cg11981599	8	11603935	0.001818398	0.000385393	8.32E-06	GATA4	NM_002052	11599125	11654918	+
cg12005098	10	91285318	0.000758117	0.000191862	0.000110708	SLC16A12	NM_213606	91285293	91180035	-
cg12087643	10	118023360	0.000688925	0.000183046	0.0002731	GFRA1	NM_005264	118023116	117806433	-
cg12351433	2	48836461	0.001519104	0.000390832	0.000148687	LHCGR	NM_000233	48836384	48767416	-
cg12373771	22	15981381	0.000887208	0.000231128	0.000243785	CECR6	NM_031890	15982213	15977188	-
cg12420104	9	967109	0.001343861	0.000318019	5.69E-05	DMRT3	NM_021240	966963	981732	+
cg12457773	6	24234476	0.001979655	0.000489275	0.000113084	NRSN1	NM_080723	24234392	24255736	+
cg12497564	3	140740985	0.001710034	0.000463754	0.000328409	RBP1	NM_002899	140741361	140718965	-
cg12559031	17	45401364	0.000259467	6.91E-05	0.000290997	DLX4	NM_138281	45401560	45407321	+
cg12613383	1	240755304	0.001263945	0.000296407	4.93E-05	PLD5	NM_152666	240754621	240318894	-
cg12758687	11	112851537	0.001376618	0.000295804	6.84E-06	DRD2	NM_016574	112851211	112785526	-
cg12782180	7	127668168	0.002868254	0.000674762	4.94E-05	LEP	NM_000230	127668566	127684918	+
cg12799895	7	98084588	0.004611728	0.00096826	4.66E-06	NPTX2	NM_002523	98084532	98097117	+
cg12832649	5	136862762	0.001077672	0.000247782	2.68E-05	SPOCK1	NM_004598	136862917	136338885	-
cg12902039	15	26018007	0.000918984	0.000249139	0.00030902	OCA2	NM_000275	26018053	25673615	-
cg13233799	1	43769332	0.000267089	7.03E-05	0.000195035	PTPRF	NM_130440	43769133	43861930	+
cg13234863	12	128955091	0.001500159	0.000348411	3.13E-05	TMEM132D	NM_133448	128954165	128122223	-
cg13262687	4	147779029	0.001064053	0.000268792	0.000108407	POU4F2	NM_004575	147779494	147783073	+
cg13344740	7	96492068	0.001359806	0.000300242	1.45E-05	DLX5	NM_005221	96492079	96487637	-
cg13401339	2	24126432	0.000370939	0.000101046	0.000365242	FKBP1B	NM_004116	24126087	24140052	+
cg13401831	22	16973307	0.000557133	0.00015376	0.000375162	TUBA8	NM_018943	16973558	16994498	+
cg13488201	10	128067313	0.002385887	0.000519368	1.15E-05	ADAM12	NM_003474	128067117	127692894	-
cg13628514	12	108755822	0.001420448	0.000378651	0.000295926	TRPV4	NM_021625	108755595	108705276	-
cg13666729	1	32703060	0.000423284	8.61E-05	2.89E-06	ZBTB8B	NM_001145720	32703244	32726044	+
cg13784792	17	37196456	0.000790968	0.000202455	0.000149972	JUP	NM_002230	37196490	37164384	-
cg13836627	15	27901015	0.000867735	0.000170875	1.49E-06	TJP1	NM_003257	27901998	27779648	-
cg13870866	7	35259655	0.00142322	0.000283964	3.49E-06	TBX20	NM_001077653	35259767	35208566	-
cg13929328	10	129425888	0.002547678	0.000619613	7.44E-05	FOXI2	NM_207426	129425527	129429440	+
cg13958614	5	72779952	0.0008588	0.000192914	2.28E-05	FOXD1	NM_004472	72780108	72777840	-
cg14089692	20	3610546	0.000682537	0.000180382	0.000231469	ADAM33	NM_153202	3610738	3596619	-
cg14134005	8	11600451	0.00125386	0.000188416	3.39E-09	GATA4	NM_002052	11599125	11654918	+
cg14191109	10	69957444	0.001271683	0.000314658	0.000122064	SLC25A16	NM_152707	69957590	69912102	-
cg14225485	2	14690019	0.000907901	0.000209274	2.86E-05	FAM84A	NM_145175	14690306	14693898	+
cg14225544	5	57791555	0.000570034	0.000147268	0.000193012	PLK2	NM_006622	57791670	57785566	-
cg14246617	3	69871530	0.001217152	0.000241627	2.17E-06	MITF	NM_198159	69871322	70100177	+
cg14249872	1	231816295	0.001193523	0.000305802	0.000154727	KCNK1	NM_002245	231816372	231874881	+
cg14289985	19	61710660	0.001221978	0.000305322	0.000122944	ZNF471	NM_020813	61711023	61732081	+
cg14312526	3	140147981	0.000698871	0.000164806	5.40E-05	FOXL2	NM_023067	140148672	140145756	-
cg14341579	13	109236907	0.001282701	0.000311846	6.58E-05	IRS2	NM_003749	109236915	109204184	-
cg14400118	16	54070692	0.001057714	0.000275183	0.000189043	MMP2	NM_004530	54070581	54098087	+
cg14456683	3	148609700	0.001784816	0.00039736	1.67E-05	ZIC1	NM_003412	148609870	148617196	+
cg14473924	3	73756860	0.002095275	0.000526323	0.000109179	PDZRN3	NM_015009	73756762	73514341	-
cg14538332	8	97575356	0.000495988	0.000120918	7.29E-05	SDC2	NM_002998	97575057	97693213	+
cg14563260	9	112841141	0.001268655	0.00027754	1.05E-05	LPAR1	NM_001401	112840186	112675874	-
cg14611174	14	60045590	0.00044583	0.000116942	0.000211279	SIX6	NM_007374	60045690	60048278	+
cg14614211	10	28074253	0.001404512	0.000327743	3.61E-05	MKX	NM_173576	28074784	28001808	-
cg14859460	5	178354850	0.001510006	0.000371937	8.96E-05	GRM6	NM_000843	178354730	178337935	-
cg14882700	4	4279472	0.00188716	0.000500552	0.00026892	OTOP1	NM_177998	4279522	4241430	-
cg14883392	12	101875647	0.000980536	0.000226	3.37E-05	ASCL1	NM_004316	101875581	101878424	+
cg14889768	6	146906222	0.000716309	0.000181571	0.000124464	RAB32	NM_006834	146906520	146917779	+
cg15014549	17	19377595	0.000483099	0.000114678	5.87E-05	SLC47A1	NM_018242	19377758	19422938	+
cg15045441	6	72187153	0.000599285	0.000158999	0.000243923	C6orf155	NR_026807	72187169	72180869	-
cg15156078	15	77170468	0.000588083	0.000133892	2.42E-05	RASGRF1	NM_002891	77170270	77039345	-
cg15201877	1	71285561	0.001555096	0.0003423	1.25E-05	PTGER3	NM_198716	71286079	71090623	-
cg15307169	4	3434862	0.000401377	0.000106554	0.0003393	DOK7	NM_173660	3434830	3466007	+
cg15385623	3	24511313	0.002642627	0.00054249	4.43E-06	THRB	NM_000461	24511317	24133648	-
cg15425280	4	158360942	0.000887389	0.000199073	1.99E-05	GRIA2	NM_001083619	158361185	158506676	+
cg15457899	11	123030875	0.001337249	0.000291736	9.91E-06	SCN3B	NM_018400	123030525	123005104	-
cg15540820	3	27740287	0.000739394	0.000199848	0.000391393	EOMES	NM_005442	27738789	27732889	-
cg15640375	19	772565	0.001417106	0.000381492	0.000273935	PRG2	NM_024888	772952	763517	-
cg15696627	4	4912084	0.000629739	0.000161131	0.000149763	MSX1	NM_002448	4912292	4916561	+
cg15747595	8	98359056	0.002512471	0.000667838	0.000300205	TSPYL5	NM_033512	98359352	98354889	-
cg15748507	10	120344617	0.002990947	0.00072165	0.000123761	PRLHR	NM_004248	120345150	120342905	-
cg15749748	20	60483955	0.000746691	0.000189585	0.000137276	GATA5	NM_080473	60484421	60471947	-
cg15768203	2	170148968	0.001552708	0.000389691	0.000126384	PPIG	NM_004792	170149095	170202500	+
cg15774153	11	69227954	0.000961515	0.000237482	8.96E-05	FGF19	NM_005117	69228287	69222186	-
cg15835232	17	50698074	0.000567929	0.000145812	0.000167182	HLF	NM_002126	50697319	50757425	+
cg15982419	18	9464707	0.003305785	0.000680119	5.76E-06	RALBP1	NM_006788	9465529	9528106	+
cg16063112	10	63093085	0.001078867	0.000291681	0.000304963	C10orf107	NM_173554	63092724	63196095	+
cg16232126	2	107969437	0.001762399	0.00047312	0.000363	SLC5A7	NM_021815	107969426	107996875	+
cg16386080	9	89778966	0.001392264	0.000379665	0.000334431	CCRK	NM_178432	89779487	89771178	-
cg16427670	13	110564903	0.00065847	0.000178835	0.000390925	ARHGEF7	NM_145735	110565624	110745543	+
cg16428251	3	138966169	0.001325665	0.000332648	0.000119966	SOX14	NM_004189	138966268	138967086	+
cg16443152	1	198974727	0.000642364	0.000167859	0.000291825	CAMSAP1L1	NM_203459	198975308	199096454	+
cg16470957	3	50363569	0.000298031	7.67E-05	0.000182863	TUSC4	NM_006545	50363490	50359922	-
cg16483916	19	5518758	0.001957229	0.000403492	8.00E-06	PLAC2	NR_027064	5519005	5509179	-
cg16519321	11	17697819	0.000737827	0.000180251	6.37E-05	MYOD1	NM_002478	17697685	17700254	+
cg16621987	22	17490328	0.00036363	9.70E-05	0.000295881	DGCR2	NM_005137	17489967	17403794	-
cg16638540	19	63262280	0.003256936	0.000840811	0.00023655	ZNF135	NM_003436	63262423	63272587	+
cg16689634	1	47262126	0.000981792	0.000210409	7.99E-06	CYP4X1	NM_178033	47261826	47289010	+
cg16731240	19	57083062	0.002930898	0.000746186	0.000224304	ZNF577	NM_032679	57083041	57066361	-
cg16853982	1	234916012	0.002893363	0.000724891	0.000106298	ACTN2	NM_001103	234916392	234994181	+
cg17028039	10	123347685	0.001422489	0.000286363	2.52E-06	FGFR2	NM_022970	123347962	123227833	-
cg17051321	15	81743512	0.001365929	0.000202968	8.15E-10	BNC1	NM_001717	81744472	81715658	-
cg17057072	17	1679771	0.000569362	0.000142806	0.000121739	SMYD4	NM_052928	1679925	1629578	-
cg17171485	6	138767492	0.000327422	8.64E-05	0.00020388	HEBP2	NM_014320	138767028	138776275	+
cg17183991	13	95541171	0.000702441	0.000182881	0.000193974	HS6ST3	NM_153456	95541093	96289813	+
cg17241310	1	90955444	0.001422622	0.000341398	5.07E-05	BARHL2	NM_020063	90955382	90950166	-
cg17301902	9	79453039	0.000981913	0.000247942	0.000143195	GNA14	NM_004297	79453052	79227815	-
cg17460095	14	52487798	0.000268685	6.51E-05	0.000106181	FERMT2	NM_001135000	52487565	52395956	-
cg17497271	15	38000073	0.000861827	0.000176064	4.21E-06	GPR176	NM_007223	38000385	37880222	-
cg17525406	1	4615380	0.000994013	0.000235677	4.29E-05	AJAP1	NM_001042478	4614964	4737714	+
cg17691309	9	35680459	0.00018502	4.32E-05	4.86E-05	TPM2	NM_001145822	35680054	35671989	-
cg17861230	19	18204901	0.002428927	0.000502232	4.75E-06	PDE4C	NM_001098818	18198248	18179770	-
cg17868994	9	106566104	0.000999434	0.000267182	0.000244692	NIPSNAP3B	NM_018376	106566271	106576112	+
cg17913068	11	69793762	0.000296294	7.56E-05	0.000125974	PPFIA1	NM_177423	69794470	69902146	+
cg18059088	4	11039451	0.000952439	0.000216152	2.66E-05	HS3ST1	NM_005114	11039635	11009085	-
cg18074297	21	34963482	0.000690694	0.000164849	5.87E-05	CLIC6	NM_053277	34963557	35012389	+
cg18110483	5	79366715	0.000840003	0.000189693	2.13E-05	THBS4	NM_003248	79366746	79414863	+
cg18123948	8	11598190	0.000628498	0.000161858	0.000182355	GATA4	NM_002052	11599125	11654918	+
cg18182399	2	219991419	0.001730122	0.000445001	0.000180832	DES	NM_001927	219991342	219999705	+
cg18236477	13	24941066	0.001580184	0.000294538	5.65E-07	ATP8A2	NM_016529	24844208	25493420	+
cg18267374	8	24827178	0.000692171	0.000186689	0.000320555	NEFM	NM_005382	24827178	24832511	+
cg18353563	3	128873625	0.00042344	9.63E-05	2.44E-05	ABTB1	NM_032548	128874470	128882453	+
cg18397523	7	27248876	0.000696539	0.000130407	5.88E-07	EVX1	NM_001989	27248688	27252717	+
cg18411898	2	154044018	0.001104491	0.000241643	1.33E-05	RPRM	NM_019845	154043568	154042097	-
cg18422443	12	87498517	0.00077299	0.000159423	4.71E-06	KITLG	NM_003994	87498369	87410697	-
cg18511007	7	93861758	0.001114995	0.000260291	4.17E-05	COL1A2	NM_000089	93861808	93898480	+
cg18555440	11	17698263	0.001738702	0.00044911	0.000186938	MYOD1	NM_002478	17697685	17700254	+
cg18573383	12	73889668	0.000659582	0.000157213	7.40E-05	KCNC2	NM_139136	73889778	73720162	-
cg18630040	6	46810942	0.00090467	0.000242658	0.000350773	PLA2G7	NM_005084	46811110	46780011	-
cg18722841	11	71632630	0.000511867	0.000133226	0.000204775	PHOX2A	NM_005169	71632868	71627768	-
cg18815943	1	47654901	0.00123575	0.000229157	2.19E-07	FOXE3	NM_012186	47654330	47656311	+
cg18902090	5	140286433	0.001505345	0.000286245	6.12E-07	PCDHAC1	NM_031882	140286485	140289569	+
cg18938204	20	39428271	0.001101732	0.000288962	0.00031328	EMILIN3	NM_052846	39428912	39422019	-
cg18943195	2	73192736	0.001048011	0.000273779	0.000191443	RAB11FIP5	NM_015470	73193654	73154017	-
cg18997662	19	11738947	0.000284999	7.65E-05	0.000259735	ZNF441	NM_152355	11738814	11755893	+
cg19063972	13	94162909	0.000782919	0.000207805	0.000252262	SOX21	NM_007084	94162390	94159879	-
cg19177941	15	99237708	0.00128587	0.000348155	0.000390531	ALDH1A3	NM_000693	99237531	99274353	+
cg19286604	11	124870348	0.001012688	0.000258443	0.000136115	FEZ1	NM_022549	124871333	124863305	-
cg19297232	16	67040522	0.003316176	0.000885246	0.000279793	SMPD3	NM_018667	67039910	66949732	-
cg19326876	15	23658751	0.000437344	9.11E-05	4.51E-06	ATP10A	NM_024490	23659442	23474952	-
cg19402885	12	15366503	0.000606553	0.000160031	0.000212752	PTPRO	NM_030667	15366753	15641602	+
cg19428336	4	187882442	0.000783988	0.000197839	0.000130406	FAT1	NM_005245	187881981	187745930	-
cg19461621	18	490979	0.001032222	0.000229044	1.60E-05	COLEC12	NM_130386	490729	309355	-
cg19464016	6	106640651	0.000540864	0.000138148	0.000128815	PRDM1	NM_001198	106640887	106664507	+
cg19502744	2	31659419	0.001839601	0.000491144	0.000281499	SRD5A2	NM_000348	31659544	31603159	-
cg19528976	7	100610000	0.000648821	0.000155327	5.40E-05	C7orf52	NM_198571	100610277	100600497	-
cg19560758	1	8009308	0.00148621	0.000296242	3.10E-06	ERRFI1	NM_018948	8008980	7994366	-
cg19594666	7	127668516	0.002754495	0.000666309	7.88E-05	LEP	NM_000230	127668566	127684918	+
cg19629292	3	62334020	0.000696715	0.000187025	0.000341509	FEZF2	NM_018008	62334230	62330386	-
cg19703610	11	117172947	0.000679903	0.000175693	0.000218941	DSCAML1	NM_020693	117173186	116803698	-
cg19713196	1	199635013	0.000894754	0.000242564	0.000385948	LAD1	NM_005558	199635292	199616588	-
cg19718882	11	32415290	0.000936064	0.000215689	3.95E-05	WIT1	NR_023920	32413860	32418196	+
cg19721889	5	153837982	0.001091631	0.000252046	3.12E-05	HAND1	NM_004821	153838017	153834725	-
cg19722847	12	30740381	-0.000982399	0.000213692	1.65E-05	IPO8	NM_006390	30740018	30673188	-
cg19764407	9	21998892	0.000385001	0.000104893	0.000376313	CDKN2B	NM_004936	21999312	21992901	-
cg19781053	15	27902204	0.000837797	0.00018992	2.51E-05	TJP1	NM_003257	27901998	27779648	-
cg19850348	15	53668289	0.000537324	0.000146697	0.000351426	PYGO1	NM_015617	53668342	53625512	-
cg19885761	5	175156252	0.001668417	0.000379089	2.51E-05	CPLX2	NM_006650	175156215	175243629	+
cg19899882	6	1258495	0.00035958	8.60E-05	0.00010858	FOXQ1	NM_033260	1257674	1259993	+
cg19996355	19	19590375	0.000458319	0.000109032	5.49E-05	PBX4	NM_025245	19590439	19533521	-
cg20008332	2	5750620	0.001663382	0.00038486	3.23E-05	SOX11	NM_003108	5750249	5758968	+
cg20052718	7	19123427	0.001713432	0.000441598	0.00016953	TWIST1	NM_000474	19123820	19121615	-
cg20053158	12	101875336	0.000904653	0.000243541	0.000310651	ASCL1	NM_004316	101875581	101878424	+
cg20182358	3	159771755	0.001862673	0.000416368	1.84E-05	MLF1	NM_022443	159771646	159806946	+
cg20240860	11	44043999	-0.001421281	0.000386186	0.00033629	ACCS	NM_001127219	44044304	44062145	+
cg20256494	22	28446439	0.001022318	0.000249975	6.46E-05	CABP7	NM_182527	28446343	28457818	+
cg20279283	8	11604272	0.002205569	0.00048686	1.45E-05	GATA4	NM_002052	11599125	11654918	+
cg20286200	6	133603960	0.000657594	0.000122555	3.70E-07	EYA4	NM_172103	133604187	133894951	+
cg20312228	3	127596397	0.001323399	0.000326322	0.000112195	CCDC37	NM_182628	127596471	127638088	+
cg20346726	11	101423613	0.000656095	0.000148094	1.88E-05	C11orf70	NM_032930	101423408	101459356	+
cg20392764	11	2249693	0.001275923	0.000304106	6.83E-05	ASCL2	NM_005170	2248758	2246303	-
cg20404387	1	20751883	0.001735026	0.000352982	5.54E-06	FAM43B	NM_207334	20751518	20754099	+
cg20538819	1	212791428	0.000260272	6.35E-05	0.000116419	PTPN14	NM_005401	212791265	212597633	-
cg20640433	6	129245899	0.001395529	0.000358182	0.000159365	LAMA2	NM_000426	129245978	129879403	+
cg20692569	7	72486417	0.002037692	0.000394302	1.48E-06	FZD9	NM_003508	72486044	72488386	+
cg20716119	16	67329264	0.001586326	0.000430706	0.00031249	CDH1	NM_004360	67328695	67426945	+
cg20723355	17	6620321	0.002475496	0.000567841	2.70E-05	FBXO39	NM_153230	6620275	6631688	+
cg20761322	15	76210619	0.001113838	0.00027109	6.94E-05	CIB2	NM_006383	76210933	76184045	-
cg20881054	14	76298261	0.000299364	7.99E-05	0.000287522	VASH1	NM_014909	76297987	76319116	+
cg20888386	2	219566504	0.000266946	6.37E-05	4.35E-05	CRYBA2	NM_057094	219566371	219563155	-
cg20914508	3	116825023	0.000908638	0.000229778	0.000127881	GAP43	NM_002045	116824840	116923024	+
cg20959866	1	4613868	0.000984181	0.000217953	1.60E-05	AJAP1	NM_001042478	4614964	4737714	+
cg21237591	11	2119086	0.001184411	0.000287481	0.000118822	IGF2	NM_001127598	2118917	2106922	-
cg21263196	19	50003837	0.000565482	0.000124568	1.03E-05	BCAM	NM_005581	50004177	50016518	+
cg21378047	3	130517349	0.00051783	0.000136366	0.000269546	C3orf47	NR_026991	130517803	130526102	+
cg21410991	5	50714208	0.001246916	0.000323109	0.000198241	ISL1	NM_002202	50714714	50726320	+
cg21458907	3	62835842	0.000955831	0.000217733	2.92E-05	CADPS	NM_183393	62836104	62359061	-
cg21481775	8	23595572	0.000941042	0.000241342	0.000158239	NKX3-1	NM_006167	23596395	23592151	-
cg21504918	5	150380194	0.001339651	0.000320637	6.00E-05	GPX3	NM_002084	150380191	150388747	+
cg21517055	19	13877717	0.001882045	0.000475186	0.000115067	C19orf57	NM_024323	13877909	13854167	-
cg21522303	17	72092926	0.000434327	8.27E-05	8.37E-07	ST6GALNAC2	NM_006456	72093740	72073055	-
cg21589280	1	85702739	0.001080871	0.000217527	2.33E-06	DDAH1	NM_012137	85703477	85556756	-
cg21604042	6	35289379	0.001410625	0.000347498	8.74E-05	SCUBE3	NM_152753	35290167	35326587	+
cg21665000	17	12509860	0.000787738	0.000176088	1.92E-05	MYOCD	NM_153604	12509931	12611376	+
cg21666675	3	14140844	0.000468521	0.00012721	0.000306696	CHCHD4	NM_144636	14141372	14128577	-
cg21801378	15	70399179	0.001431767	0.000212545	3.30E-09	BRUNOL6	NM_052840	70399579	70364121	-
cg21870884	1	199109052	0.002453958	0.000615933	0.00013787	GPR25	NM_005298	199108788	199109874	+
cg21898046	5	180163632	0.000219544	5.97E-05	0.000327207	MGAT1	NM_001114619	180163508	180150146	-
cg22100821	20	604743	0.00049454	0.000135268	0.000352981	SCRT2	NM_033129	604823	590240	-
cg22380033	2	165186164	0.000922321	0.000214643	3.47E-05	GRB14	NM_004490	165186606	165057568	-
cg22395019	2	31215196	0.000626385	0.000139093	1.43E-05	GALNT14	NM_024572	31215075	30986836	-
cg22418909	8	41285895	0.00203927	0.000497841	8.12E-05	SFRP1	NM_003012	41286137	41238634	-
cg22469841	3	121652058	0.000465225	9.73E-05	4.32E-06	FSTL1	NM_007085	121652608	121595751	-
cg22536398	16	2461660	0.000415156	0.000106927	0.000153728	NTN3	NM_006181	2461500	2464147	+
cg22721186	8	124478099	0.000704039	0.000177705	0.000196376	ATAD2	NM_014109	124477886	124401271	-
cg22736354	6	18230698	0.002689138	0.000355665	5.79E-11	NHLRC1	NM_198586	18230830	18228696	-
cg22815110	1	63561521	0.001680217	0.000416148	0.000105987	FOXD3	NM_012183	63561317	63563385	+
cg22881914	14	51605897	0.00062957	0.000168715	0.000273675	NID2	NM_007361	51605696	51541269	-
cg22994720	11	74119636	0.0006759	0.000175069	0.000258939	CHRDL2	NM_015424	74119834	74085121	-
cg23037403	5	178300789	0.002187447	0.000532511	7.33E-05	ZNF454	NM_182594	178300829	178326040	+
cg23110514	1	150805512	0.002675236	0.000733347	0.000367766	LCE3E	NM_178435	150805872	150804753	-
cg23182299	12	112394127	0.000490134	0.000127462	0.000165668	LHX5	NM_022363	112394260	112385076	-
cg23211240	11	110888834	0.001754177	0.000447251	0.000170639	BTG4	NM_017589	110888274	110843465	-
cg23213688	1	229540414	0.000568346	0.00014949	0.000265046	C1orf124	NM_032018	229540304	229556612	+
cg23290344	8	24827371	0.001183997	0.000319653	0.000356791	NEFM	NM_005382	24827178	24832511	+
cg23316360	13	77390917	0.001263624	0.000276587	1.41E-05	EDNRB	NM_003991	77390967	77367616	-
cg23337382	4	22127063	0.001403097	0.000364987	0.000215943	GPR125	NM_145290	22126770	21998096	-
cg23349790	1	18307163	0.003341957	0.000807976	6.23E-05	IGSF21	NM_032880	18306826	18577563	+
cg23502772	5	43227732	0.000797871	0.00014884	2.66E-07	MGC42105	NM_153361	43228083	43316709	+
cg23517605	6	3173364	0.001292269	0.00028264	1.30E-05	TUBB2B	NM_178012	3172967	3169494	-
cg23615676	5	113725531	0.000915426	0.000231924	0.000147824	KCNN2	NM_021614	113725914	113860096	+
cg23686014	7	93357860	0.000398484	9.65E-05	7.08E-05	TFPI2	NM_006528	93358001	93353680	-
cg23694248	12	69600582	0.001208854	0.000292718	7.32E-05	PTPRR	NM_002849	69600851	69318128	-
cg23695504	1	245341967	0.002605326	0.000654073	0.000120193	C1orf229	NM_207401	245342342	245340084	-
cg23710218	8	72919210	0.001151213	0.000250357	9.72E-06	MSC	NM_005098	72919285	72916330	-
cg23748737	22	19121733	0.000881733	0.000241852	0.000363587	SCARF2	NM_182895	19122146	19108874	-
cg23873703	3	157321319	0.003020179	0.000783673	0.000183006	KCNAB1	NM_172160	157321030	157739621	+
cg23967169	3	69064193	0.000815707	0.000162603	3.13E-06	FAM19A4	NM_001005527	69064401	68863606	-
cg23984434	11	106393866	0.001073752	0.000227397	1.53E-05	GUCY1A2	NM_000855	106394381	106063119	-
cg24056567	8	18916189	0.001526365	0.000382405	0.000112444	PSD3	NM_015310	18915476	18429092	-
cg24076884	5	140327105	0.001634654	0.00041797	0.000160209	PCDHAC2	NM_031883	140326535	140329190	+
cg24101578	20	44313670	0.002200025	0.00043698	4.43E-06	CDH22	NM_021248	44313741	44235782	-
cg24120841	3	24511566	0.002626787	0.000602581	6.58E-05	THRB	NM_000461	24511317	24133648	-
cg24133115	6	165995510	0.001796693	0.000461203	0.000165478	PDE10A	NM_006661	165995574	165660767	-
cg24142014	2	74588268	0.000630151	0.000168246	0.000347823	PCGF1	NM_032673	74588329	74585677	-
cg24176563	6	133604469	0.00133856	0.000348706	0.000225761	EYA4	NM_172103	133604187	133894951	+
cg24199834	4	147779576	0.001166942	0.000229781	3.14E-06	POU4F2	NM_004575	147779494	147783073	+
cg24317255	6	153493926	0.000363473	9.62E-05	0.000266053	RGS17	NM_012419	153494082	153373724	-
cg24336531	3	69216993	0.000201	5.55E-05	0.000377428	ARL6IP5	NM_006407	69216779	69237929	+
cg24356797	19	18543387	0.000538206	0.000137319	0.000184775	UBA52	NM_001033930	18543613	18549270	+
cg24549085	20	61760246	0.00036551	9.48E-05	0.000200595	RTEL1	NM_032957	61760090	61798045	+
cg24602243	5	14197425	0.000723274	0.000134716	5.04E-07	TRIO	NM_007118	14196828	14562458	+
cg24646414	8	11603134	0.001857447	0.000488825	0.000267351	GATA4	NM_002052	11599125	11654918	+
cg24650501	1	163591614	0.000555133	0.000131781	5.17E-05	LMX1A	NM_177398	163591641	163437728	-
cg24653181	15	87840586	0.000792328	0.000190101	4.74E-05	RHCG	NM_016321	87840803	87815643	-
cg24924779	20	49073405	0.001454853	0.000326337	1.80E-05	KCNG1	NM_002237	49073082	49053599	-
cg24975222	3	45162721	0.000759166	0.000185651	7.91E-05	CDCP1	NM_022842	45162918	45098772	-
cg25044651	5	115326619	0.002134049	0.000496459	4.46E-05	LVRN	NM_173800	115326049	115391198	+
cg25057743	2	208979750	0.001579462	0.000373841	4.31E-05	PTH2R	NM_005048	208979800	209067476	+
cg25084878	5	127901610	0.002394717	0.000586016	7.97E-05	FBN2	NM_001999	127901634	127621499	-
cg25094569	11	32405345	0.000765714	0.000182328	4.36E-05	WT1	NM_024426	32413663	32365900	-
cg25148589	4	158361386	0.002079524	0.000429215	4.66E-06	GRIA2	NM_001083620	158361269	158506676	+
cg25174591	17	11442282	0.001258798	0.000264589	8.01E-06	DNAH9	NM_001372	11442472	11813790	+
cg25177452	5	72452433	0.00048322	0.00012242	0.000137504	TMEM171	NM_001161342	72452143	72463400	+
cg25202471	6	10523526	0.00114912	0.000277801	0.000173573	TFAP2A	NM_003220	10523456	10504901	-
cg25228126	17	39990836	0.001554151	0.000349995	1.79E-05	FZD2	NM_001466	39990450	39992433	+
cg25250358	3	147361774	0.003118252	0.000797689	0.000171273	PLOD2	NM_182943	147361972	147269917	-
cg25258291	13	97593563	0.00069245	0.000189485	0.000357973	FARP1	NM_001001715	97593434	97695559	+
cg25264554	3	143649479	0.000325094	8.72E-05	0.000314655	XRN1	NM_001042604	143649543	143508138	-
cg25720804	5	170668994	0.001535088	0.000379355	8.21E-05	TLX3	NM_021025	170668892	170671743	+
cg25741452	12	87498292	0.001073301	0.000246987	2.81E-05	KITLG	NM_003994	87498369	87410697	-
cg25764191	10	105027205	0.000860095	0.000209393	9.13E-05	INA	NM_032727	105026909	105040096	+
cg25766046	9	93751943	0.001935798	0.000448738	4.46E-05	ROR2	NM_004560	93752265	93524704	-
cg25802093	10	22674044	0.0014531	0.000397174	0.000377589	SPAG6	NM_172242	22674404	22746545	+
cg25802424	13	109236938	0.001990538	0.000473292	4.50E-05	IRS2	NM_003749	109236915	109204184	-
cg25895922	2	238060180	0.000782837	0.000177087	1.81E-05	MLPH	NM_001042467	238060616	238128700	+
cg25908985	2	219633309	0.001080774	0.000280254	0.000173924	IHH	NM_002181	219633433	219627389	-
cg25942450	5	170668856	0.001571094	0.000333354	6.00E-06	TLX3	NM_021025	170668892	170671743	+
cg25946758	10	60606031	0.001032517	0.000197464	1.27E-06	PHYHIPL	NM_032439	60606353	60677538	+
cg26045434	8	22043806	0.001380616	0.000261546	8.42E-07	HR	NM_005144	22044510	22027878	-
cg26059153	20	13924190	0.001417862	0.000382063	0.000288501	MACROD2	NM_080676	13924145	15981841	+
cg26186727	18	68685514	0.001929507	0.000490352	0.000169389	NETO1	NM_138966	68685790	68565766	-
cg26312150	7	19123075	0.000980186	0.000244317	0.000127022	TWIST1	NM_000474	19123820	19121615	-
cg26490839	19	54691280	0.000476897	0.000117719	0.000125175	RPS11	NM_001015	54691445	54694756	+
cg26504021	5	2805882	0.001653789	0.000385306	3.24E-05	C5orf38	NM_178569	2805261	2808511	+
cg26521404	7	27171506	0.001206146	0.000330076	0.000342473	HOXA9	NM_152739	27171674	27168581	-
cg26656135	6	133604467	0.001156015	0.000248464	1.37E-05	EYA4	NM_172103	133604187	133894951	+
cg26710722	1	40555578	0.000580136	0.000151895	0.000225111	COL9A2	NM_001852	40555526	40538749	-
cg26780404	6	75972560	0.000571337	0.00014622	0.000130983	COL12A1	NM_004370	75972343	75850761	-
cg26791905	1	120056187	0.000520071	0.000125733	7.88E-05	PHGDH	NM_006623	120055941	120088371	+
cg26845300	6	158163821	0.001529189	0.00041249	0.000294862	SNX9	NM_016224	158164281	158286097	+
cg26898336	17	15185244	0.00089426	0.000220969	0.000109958	TEKT3	NM_031898	15185683	15147855	-
cg27009703	7	27171419	0.002381377	0.000528316	1.23E-05	HOXA9	NM_152739	27171674	27168581	-
cg27096144	5	174084385	0.002285801	0.00057244	0.000115597	MSX2	NM_002449	174084180	174090508	+
cg27118825	19	51010588	0.001840382	0.000473705	0.000182089	RSHL1	NM_030785	51010417	50990807	-
cg27140220	8	79590989	0.000444072	0.000102432	5.33E-05	PKIA	NM_006823	79590890	79678040	+
cg27169020	15	81745233	0.001879359	0.000444185	9.15E-05	BNC1	NM_001717	81744472	81715658	-
cg27223047	5	127902724	0.002139409	0.000566882	0.000240615	FBN2	NM_001999	127901634	127621499	-
cg27239157	3	184628511	0.000651767	0.000173116	0.000223702	MCF2L2	NM_015078	184628549	184378524	-
cg27319898	7	88226939	0.000760733	0.000181407	6.03E-05	ZNF804B	NM_181646	88226688	88804282	+
cg27320127	2	47651900	0.001861491	0.000281309	2.54E-09	KCNK12	NM_022055	47650974	47601418	-
cg27420236	2	154042962	0.000686292	0.000172734	0.000120302	RPRM	NM_019845	154043568	154042097	-
cg27425193	7	75769868	0.00046067	0.000122976	0.00028306	HSPB1	NM_001540	75769810	75771549	+
cg27501458	22	42590023	0.001163915	0.000295522	0.000134724	SULT4A1	NM_014351	42589711	42551719	-
cg27553955	2	42573830	0.001711082	0.000344273	1.55E-06	KCNG3	NM_172344	42574741	42522660	-
cg27560922	16	270268	0.000604277	0.000146308	7.77E-05	ARHGDIG	NM_001176	270606	273004	+
cg27634151	11	93774294	0.001206235	0.000282681	3.61E-05	GPR83	NM_016540	93774233	93750124	-
