# Supplementary material for: Epigenome-Wide Scans Identify Differentially Methylated Regions for Age and Age-Related Phenotypes in a Healthy Ageing Population
Source: PLoS Genet. 2012 Apr 19;8(4):e1002629. doi: 10.1371/journal.pgen.1002629 (PMC3330116; doi:10.1371/journal.pgen.1002629)
Supplement: Table S2 — Descriptive statistics of the age-related phenotypes. (XLS) [file pgen.1002629.s008.xls]

## Sheet: Sheet1
Table S2. Descriptive statistics of the age-related phenotypes.
Phenotype	Mean	Median	SD	Range	Skewness	Kurtosis§	Shapiro-Wilks normality test*
Age	57.24	57.3	8.2	32.95, 80.08	-0.28	0.47	0.0035
Telomere	6.98	6.96	0.63	5.76, 8.39	0.13	-0.81	0.1872
DHEAS	1.05	1.13	0.63	-0.92, 3.15	-0.35	0.43	0.0198
CHOL	5.42	5.41	1.19	1.88, 8.43	-0.17	0.24	0.2654
HDL	1.5	1.49	0.42	0.45, 2.63	0.06	-0.28	0.884
LDL	3.44	3.37	0.96	0.99, 6.97	0.4	0.73	0.1558
SA	41.12	41	2.77	33.00, 53.30	0.33	2.16	0.0002
CR	74.92	73.5	9.5	54.00, 109.00	0.49	0.53	0.0369
SBP	125.06	123.75	14.66	94.50, 180.50	0.5	0.48	0.0254
DBP	76.92	76.5	9.16	52.00, 102.50	0.04	0.13	0.7374
BMD	1.15	1.15	0.11	0.91, 1.47	0.08	-0.04	0.8575
GRIP	27.91	28	7.64	8.00, 64.00	1.38	4.97	7.122e-07
Lung function (FEV1)	2.46	2.48	0.46	1.30, 3.55	-0.22	-0.17	0.3969
Lung function (FVC)	3.14	3.1	0.54	1.85, 4.30	-0.01	-0.37	0.2545
MLONG	80.61	83	10.89	47.00, 100.00	-0.55	-0.03	0.0026
FLONG	74.25	77	13.93	30.50, 96.50	-0.75	0.26	0.0002
MREPROD	31.65	31	5.06	18.00, 43.00	-0.12	-0.11	0.0187
PREPROD	33.89	34	5.86	19.00, 47.00	-0.21	-0.4	0.2735
*Both raw and quantile-normalized (to N(0,1)) phenotypes were analysed
§Kurtosis was calculated as Type 3: b_2 = m_4 / s^4 - 3 = (g_2 + 3) (1 - 1/n)^2 - 3
