# Supplementary material for: Epigenome-Wide Scans Identify Differentially Methylated Regions for Age and Age-Related Phenotypes in a Healthy Ageing Population
Source: PLoS Genet. 2012 Apr 19;8(4):e1002629. doi: 10.1371/journal.pgen.1002629 (PMC3330116; doi:10.1371/journal.pgen.1002629)
Supplement: Table S3 — List of 19 a-DMRs associated with proportion of lymphocytes. (XLS) [file pgen.1002629.s009.xls]

Table S3. List of 19 a-DMRs associated with proportion of lymphocytes.

cg21870884
cg09941381
cg11668923
cg19286604
cg10141715
cg25174591
cg07846220
cg11832722
cg09643544
cg27118825
cg11377136
cg14473924
cg06618866
cg11946503
cg06836736
cg19464016
cg01366419
cg05146762
cg10303487
