# Supplementary material for: Epigenome-Wide Scans Identify Differentially Methylated Regions for Age and Age-Related Phenotypes in a Healthy Ageing Population
Source: PLoS Genet. 2012 Apr 19;8(4):e1002629. doi: 10.1371/journal.pgen.1002629 (PMC3330116; doi:10.1371/journal.pgen.1002629)
Supplement: Table S4 — Overlap across genotype-methylation (cis-meQTLs), methylation-phenotype (ap-DMRs), and genotype-phenotype (GWAS) association results. (XLS) [file pgen.1002629.s010.xls]

## Sheet: Sheet1
Table S4. Overlap across genotype-methylation (FDR 5%), methylation-phenotype (P < 0.01), and genotype-phenotype (P < 0.001) results.
Phenotype	RS	RS-CHR	RS-BP	CG	CG-CHR	CG-BP	Genotype-Methylation P	Methylation-Phenotype P	Genotype-Phenotype P
BMD	rs4799847	18	31940201	cg19453250	18	31964781	9.52907e-06	0.00459273	1.74052e-05
BMD	rs12454940	18	31940855	cg19453250	18	31964781	8.19866e-06	0.00459273	1.81314e-05
BMD	rs2839129	21	46415403	cg10296238	21	46429602	3.5287e-06	0.00570476	0.000428033
BMD	rs2839130	21	46415556	cg10296238	21	46429602	3.53903e-06	0.00570476	0.000428577
BMD	rs2839133	21	46416198	cg10296238	21	46429602	3.04135e-06	0.00570476	0.000367887
BMD	rs8133866	21	46423604	cg10296238	21	46429602	1.62322e-07	0.00570476	0.000486795
BMD	rs915804	21	46474230	cg10296238	21	46429602	1.76758e-07	0.00570476	0.000832598
BMD	rs915804	21	46474230	cg07747299	21	46428480	5.65849e-10	0.00394507	0.000832598
BMD	rs2839160	21	46476613	cg10296238	21	46429602	1.76758e-07	0.00570476	0.000832596
BMD	rs2839160	21	46476613	cg07747299	21	46428480	5.65849e-10	0.00394507	0.000832596
BMD	rs9984708	21	46478132	cg10296238	21	46429602	1.78806e-07	0.00570476	0.000839274
BMD	rs9984708	21	46478132	cg07747299	21	46428480	5.80174e-10	0.00394507	0.000839274
Cholesterol	rs4851251	2	100119922	cg07349094	2	100125446	4.31086e-06	0.00636945	0.000887692
Cholesterol	rs7920189	10	43356576	cg04825431	10	43383905	5.71256e-06	0.00228011	0.000753511
Cholesterol	rs4620776	12	8584600	cg22984277	12	8585479	7.75121e-10	0.00266768	0.000665166
Cholesterol	rs4883167	12	8585534	cg22984277	12	8585479	1.03835e-09	0.00266768	0.0005781
Cholesterol	rs10770845	12	8586577	cg22984277	12	8585479	7.68536e-10	0.00266768	0.000584346
Cholesterol	rs10743419	12	8588124	cg22984277	12	8585479	7.55103e-10	0.00266768	0.00059216
Cholesterol	rs7959223	12	8588846	cg22984277	12	8585479	1.54838e-09	0.00266768	0.000562672
Creatinine	rs5446	12	6826723	cg01097940	12	6852581	8.17277e-10	0.00699388	0.000802058
Creatinine	rs2071058	12	6831154	cg01097940	12	6852581	6.33354e-10	0.00699388	0.000752275
Creatinine	rs2238114	12	6836001	cg01097940	12	6852581	1.8176e-09	0.00699388	0.000493673
DBP	rs6547752	2	88228552	cg07952391	2	88251288	2.12801e-17	0.00011216	0.000972972
DBP	rs7582011	2	88233855	cg07952391	2	88251288	2.05998e-17	0.00011216	0.00098841
DBP	rs6727043	2	88242627	cg07952391	2	88251288	2.05688e-17	0.00011216	0.000986326
DBP	rs12647135	4	189248168	cg25569462	4	189263854	1.16516e-11	0.00234761	0.000227719
DBP	rs902909	4	189258459	cg25569462	4	189263854	1.69854e-10	0.00234761	7.70942e-05
DHEAS	rs6794305	3	113838667	cg02905245	3	113842342	2.51152e-09	0.000463704	0.000153755
DHEAS	rs3842905	3	113839242	cg02905245	3	113842342	3.42449e-10	0.000463704	0.000529828
DHEAS	rs2279531	3	113839460	cg02905245	3	113842342	3.26255e-10	0.000463704	0.000269074
DHEAS	rs6807798	3	113842616	cg02905245	3	113842342	2.75472e-10	0.000463704	8.8944e-05
DHEAS	rs9821338	3	113858140	cg02905245	3	113842342	9.75141e-08	0.000463704	0.000346829
DHEAS	rs9859566	3	113858483	cg02905245	3	113842342	4.87848e-08	0.000463704	0.000180821
DHEAS	rs12054001	3	113872254	cg02905245	3	113842342	8.02175e-08	0.000463704	0.000389167
DHEAS	rs11927615	3	113873531	cg02905245	3	113842342	7.59346e-08	0.000463704	0.000400388
DHEAS	rs12054416	3	113873665	cg02905245	3	113842342	9.40765e-08	0.000463704	0.000248085
DHEAS	rs1249910	3	113873864	cg02905245	3	113842342	6.70161e-08	0.000463704	0.000707652
FVC	rs17676451	12	94899916	cg27246571	12	94913719	3.93837e-09	0.00781181	0.000646995
FVC	rs2070614	12	94914467	cg27246571	12	94913719	8.70451e-10	0.00781181	0.000419236
FVC	rs10859999	12	94915465	cg27246571	12	94913719	1.00627e-09	0.00781181	0.000424783
FVC	rs2540487	12	94953914	cg27246571	12	94913719	5.90473e-19	0.00781181	0.000910471
HDL	rs6432053	2	10107286	cg20389709	2	10101754	3.00935e-27	0.00425792	0.000777297
HDL	rs7632	2	10111938	cg20389709	2	10101754	1.22878e-29	0.00425792	0.000537575
HDL	rs11077991	17	77924063	cg10634115	17	77924032	1.73778e-13	0.00445989	0.000167108
HDL	rs2075695	19	56210109	cg09226684	19	56211905	2.2032e-07	0.000575325	0.000686178
HDL	rs2075690	19	56211048	cg09226684	19	56211905	1.51975e-07	0.000575325	0.000668544
HDL	rs2075689	19	56211071	cg09226684	19	56211905	2.15045e-07	0.000575325	0.000673334
Telomere length	rs9889606	17	39092836	cg08471713	17	39094419	1.95423e-20	0.00622095	0.000578294
Telomere length	rs9898682	17	39094349	cg08471713	17	39094419	1.89784e-20	0.00622095	0.000587811
Telomere length	rs9891249	17	39095567	cg08471713	17	39094419	1.90203e-20	0.00622095	0.00059094
Telomere length	rs9891712	17	39096330	cg08471713	17	39094419	1.67849e-20	0.00622095	0.000635203
Telomere length	rs4806873	19	2659337	cg22772878	19	2672800	5.19809e-06	0.000192002	0.000514556
Telomere length	rs8105695	19	2660345	cg22772878	19	2672800	6.29844e-06	0.000192002	0.000559485
