# Supplementary material for: Epigenome-Wide Scans Identify Differentially Methylated Regions for Age and Age-Related Phenotypes in a Healthy Ageing Population
Source: PLoS Genet. 2012 Apr 19;8(4):e1002629. doi: 10.1371/journal.pgen.1002629 (PMC3330116; doi:10.1371/journal.pgen.1002629)
Supplement: Table S6 — Gene Ontology term enrichment results in the set of a-DMR genes. GO term enrichment in a-DMR genes was assessed relative to the background set of 14,344 genes that map nearest to the 26,690 probes tested. Results are shown at P = 1e-6 for biological processes and molecular functions. (XLS) [file pgen.1002629.s012.xls]

## Sheet: GOPROCESS.xls
Table S6. List of ranked GO terms with evidence for enrichment (P = 1e-6) for: 1.GO processes; 2.GO functions.
1. GO processes
GO Term	Description	P-value	Enrichment	Genes
GO:0048856	anatomical structure development	4.97e-23	2.33	[LAMA2 - laminin, alpha 2, FOXE3 - forkhead box e3, TP73 - tumor protein p73, BMPR1B - bone morphogenetic protein receptor, type ib, TCF7L1 - transcription factor 7-like 1 (t-cell specific, hmg-box), BMP8B - bone morphogenetic protein 8b, FOXL2 - forkhead box l2, FOXG1 - forkhead box g1, TLX3 - t-cell leukemia homeobox 3, HOXD13 - homeobox d13, FOXD1 - forkhead box d1, ZNF513 - zinc finger protei…
GO:0032502	developmental process	4.97e-23	1.93	[NTN3 - netrin 3, LAMA2 - laminin, alpha 2, FOXE3 - forkhead box e3, TP73 - tumor protein p73, ROR2 - receptor tyrosine kinase-like orphan receptor 2, BMPR1B - bone morphogenetic protein receptor, type ib, TCF7L1 - transcription factor 7-like 1 (t-cell specific, hmg-box), BMP8B - bone morphogenetic protein 8b, SOX21 - sry (sex determining region y)-box 21, FOXL2 - forkhead box l2, FOXG1 - forkhea…
GO:0048731	system development	1.78e-20	3.48	[FOXE3 - forkhead box e3, BMPR1B - bone morphogenetic protein receptor, type ib, BMP8B - bone morphogenetic protein 8b, ATOH1 - atonal homolog 1 (drosophila), BARHL2 - barh-like homeobox 2, FOXL2 - forkhead box l2, TLX3 - t-cell leukemia homeobox 3, NEUROG1 - neurogenin 1, CELSR1 - cadherin, egf lag seven-pass g-type receptor 1 (flamingo homolog, drosophila), HOXD13 - homeobox d13, FOXD1 - forkhe…
GO:0048869	cellular developmental process	3.27e-17	2.31	[FOXE3 - forkhead box e3, NTN3 - netrin 3, TP73 - tumor protein p73, BMP8B - bone morphogenetic protein 8b, TCF7L1 - transcription factor 7-like 1 (t-cell specific, hmg-box), SOX21 - sry (sex determining region y)-box 21, FOXL2 - forkhead box l2, FOXG1 - forkhead box g1, DCC - deleted in colorectal carcinoma, TLX3 - t-cell leukemia homeobox 3, FOXD1 - forkhead box d1, LHX5 - lim homeobox 5, IHH -…
GO:0050793	regulation of developmental process	1.28e-14	2.51	[NTN3 - netrin 3, LAMA2 - laminin, alpha 2, TP73 - tumor protein p73, BMPR1B - bone morphogenetic protein receptor, type ib, TCF7L1 - transcription factor 7-like 1 (t-cell specific, hmg-box), ATP10A - atpase, class v, type 10a, SOX21 - sry (sex determining region y)-box 21, ATOH1 - atonal homolog 1 (drosophila), BARHL2 - barh-like homeobox 2, FOXG1 - forkhead box g1, TLX3 - t-cell leukemia homeob…
GO:0009653	anatomical structure morphogenesis	1.29e-14	2.59	[FOXE3 - forkhead box e3, TP73 - tumor protein p73, BMPR1B - bone morphogenetic protein receptor, type ib, MSX1 - msh homeobox 1, TCF7L1 - transcription factor 7-like 1 (t-cell specific, hmg-box), ATOH1 - atonal homolog 1 (drosophila), FOXG1 - forkhead box g1, FOXL2 - forkhead box l2, DCC - deleted in colorectal carcinoma, SP8 - sp8 transcription factor, NEUROG1 - neurogenin 1, CELSR1 - cadherin,…
GO:0051239	regulation of multicellular organismal process	2.85e-14	2.26	[LAMA2 - laminin, alpha 2, TP73 - tumor protein p73, PTGER3 - prostaglandin e receptor 3 (subtype ep3), BMPR1B - bone morphogenetic protein receptor, type ib, LAG3 - lymphocyte-activation gene 3, GRM1 - glutamate receptor, metabotropic 1, UBA52 - ubiquitin a-52 residue ribosomal protein fusion product 1, BARHL2 - barh-like homeobox 2, SOX21 - sry (sex determining region y)-box 21, ATOH1 - atonal …
GO:0045595	regulation of cell differentiation	5.32e-14	2.82	[NTN3 - netrin 3, TP73 - tumor protein p73, BMPR1B - bone morphogenetic protein receptor, type ib, TCF7L1 - transcription factor 7-like 1 (t-cell specific, hmg-box), ATOH1 - atonal homolog 1 (drosophila), BARHL2 - barh-like homeobox 2, SOX21 - sry (sex determining region y)-box 21, FOXG1 - forkhead box g1, DCC - deleted in colorectal carcinoma, TLX3 - t-cell leukemia homeobox 3, NEUROG1 - neuroge…
GO:2000026	regulation of multicellular organismal development	7.26e-14	2.69	[LAMA2 - laminin, alpha 2, TP73 - tumor protein p73, BMPR1B - bone morphogenetic protein receptor, type ib, SOX21 - sry (sex determining region y)-box 21, ATOH1 - atonal homolog 1 (drosophila), BARHL2 - barh-like homeobox 2, FOXG1 - forkhead box g1, TLX3 - t-cell leukemia homeobox 3, DCC - deleted in colorectal carcinoma, NEUROG1 - neurogenin 1, HOXD13 - homeobox d13, FOXD1 - forkhead box d1, ADR…
GO:0045944	positive regulation of transcription from RNA polymerase II promoter	7.53e-14	3.3	[FOXE3 - forkhead box e3, TP73 - tumor protein p73, TCF7L1 - transcription factor 7-like 1 (t-cell specific, hmg-box), EVX1 - even-skipped homeobox 1, ATOH1 - atonal homolog 1 (drosophila), FOXL2 - forkhead box l2, FOXG1 - forkhead box g1, NEUROG1 - neurogenin 1, HOXD13 - homeobox d13, FOXD1 - forkhead box d1, IHH - indian hedgehog, LHX2 - lim homeobox 2, MYOCD - myocardin, TFAP2A - transcription…
GO:0048598	embryonic morphogenesis	1.16e-13	4.41	[FOXE3 - forkhead box e3, MSX1 - msh homeobox 1, DSCAML1 - down syndrome cell adhesion molecule like 1, ATOH1 - atonal homolog 1 (drosophila), FOXL2 - forkhead box l2, FOXG1 - forkhead box g1, OTOP1 - otopetrin 1, SP8 - sp8 transcription factor, NEUROG1 - neurogenin 1, CELSR1 - cadherin, egf lag seven-pass g-type receptor 1 (flamingo homolog, drosophila), CYP26B1 - cytochrome p450, family 26, sub…
GO:0051094	positive regulation of developmental process	1.67e-13	3.23	[NTN3 - netrin 3, TP73 - tumor protein p73, BMPR1B - bone morphogenetic protein receptor, type ib, ATOH1 - atonal homolog 1 (drosophila), FOXG1 - forkhead box g1, NEUROG1 - neurogenin 1, ADRA2C - adrenergic, alpha-2c-, receptor, FOXD1 - forkhead box d1, HOXD11 - homeobox d11, IHH - indian hedgehog, ID4 - inhibitor of dna binding 4, dominant negative helix-loop-helix protein, MYOCD - myocardin, TF…
GO:0030182	neuron differentiation	2.14e-13	5.88	[PHOX2A - paired-like homeobox 2a, IRX5 - iroquois homeobox 5, PAX7 - paired box 7, BARHL2 - barh-like homeobox 2, ID4 - inhibitor of dna binding 4, dominant negative helix-loop-helix protein, LHX5 - lim homeobox 5, PTPRR - protein tyrosine phosphatase, receptor type, r, LHX2 - lim homeobox 2, RYK - ryk receptor-like tyrosine kinase, TUBB2B - tubulin, beta 2b, ISL1 - isl lim homeobox 1, LMX1A - l…
GO:0030154	cell differentiation	3.31e-13	2.34	[NTN3 - netrin 3, BMP8B - bone morphogenetic protein 8b, TCF7L1 - transcription factor 7-like 1 (t-cell specific, hmg-box), BARHL2 - barh-like homeobox 2, SOX21 - sry (sex determining region y)-box 21, FOXG1 - forkhead box g1, FOXL2 - forkhead box l2, NEUROG1 - neurogenin 1, FOXD1 - forkhead box d1, LHX5 - lim homeobox 5, IHH - indian hedgehog, ID4 - inhibitor of dna binding 4, dominant negative …
GO:0045597	positive regulation of cell differentiation	3.43e-13	3.63	[NTN3 - netrin 3, TP73 - tumor protein p73, BMPR1B - bone morphogenetic protein receptor, type ib, ATOH1 - atonal homolog 1 (drosophila), FOXG1 - forkhead box g1, NEUROG1 - neurogenin 1, ADRA2C - adrenergic, alpha-2c-, receptor, HOXD11 - homeobox d11, ID4 - inhibitor of dna binding 4, dominant negative helix-loop-helix protein, NKX6-2 - nk6 homeobox 2, IHH - indian hedgehog, CDKN2B - cyclin-depen…
GO:0048513	organ development	1.22e-12	2.6	[FOXE3 - forkhead box e3, LAMA2 - laminin, alpha 2, TP73 - tumor protein p73, BMPR1B - bone morphogenetic protein receptor, type ib, DMRT2 - doublesex and mab-3 related transcription factor 2, TCF7L1 - transcription factor 7-like 1 (t-cell specific, hmg-box), ATOH1 - atonal homolog 1 (drosophila), FOXG1 - forkhead box g1, HOXD13 - homeobox d13, ID4 - inhibitor of dna binding 4, dominant negative …
GO:0006357	regulation of transcription from RNA polymerase II promoter	2.14e-12	2.48	[FOXE3 - forkhead box e3, TP73 - tumor protein p73, MSX1 - msh homeobox 1, TCF7L1 - transcription factor 7-like 1 (t-cell specific, hmg-box), EVX1 - even-skipped homeobox 1, SOX21 - sry (sex determining region y)-box 21, ATOH1 - atonal homolog 1 (drosophila), BARHL2 - barh-like homeobox 2, FOXG1 - forkhead box g1, FOXL2 - forkhead box l2, NEUROG1 - neurogenin 1, HOXD13 - homeobox d13, FOXD1 - for…
GO:0010628	positive regulation of gene expression	3.16e-12	2.55	[FOXE3 - forkhead box e3, TP73 - tumor protein p73, ROR2 - receptor tyrosine kinase-like orphan receptor 2, TCF7L1 - transcription factor 7-like 1 (t-cell specific, hmg-box), PBX4 - pre-b-cell leukemia homeobox 4, EVX1 - even-skipped homeobox 1, ATOH1 - atonal homolog 1 (drosophila), FOXG1 - forkhead box g1, FOXL2 - forkhead box l2, NEUROG1 - neurogenin 1, HOXD13 - homeobox d13, FOXD1 - forkhead …
GO:0010557	positive regulation of macromolecule biosynthetic process	4.14e-12	2.46	[FOXE3 - forkhead box e3, TP73 - tumor protein p73, ROR2 - receptor tyrosine kinase-like orphan receptor 2, TCF7L1 - transcription factor 7-like 1 (t-cell specific, hmg-box), EVX1 - even-skipped homeobox 1, PBX4 - pre-b-cell leukemia homeobox 4, ATOH1 - atonal homolog 1 (drosophila), BARHL2 - barh-like homeobox 2, FOXG1 - forkhead box g1, FOXL2 - forkhead box l2, NEUROG1 - neurogenin 1, HOXD13 - …
GO:0045893	positive regulation of transcription, DNA-dependent	6.51e-12	2.58	[FOXE3 - forkhead box e3, TP73 - tumor protein p73, ROR2 - receptor tyrosine kinase-like orphan receptor 2, TCF7L1 - transcription factor 7-like 1 (t-cell specific, hmg-box), PBX4 - pre-b-cell leukemia homeobox 4, EVX1 - even-skipped homeobox 1, ATOH1 - atonal homolog 1 (drosophila), FOXL2 - forkhead box l2, FOXG1 - forkhead box g1, NEUROG1 - neurogenin 1, HOXD13 - homeobox d13, FOXD1 - forkhead …
GO:0031328	positive regulation of cellular biosynthetic process	8.28e-12	2.37	[FOXE3 - forkhead box e3, TP73 - tumor protein p73, ROR2 - receptor tyrosine kinase-like orphan receptor 2, TCF7L1 - transcription factor 7-like 1 (t-cell specific, hmg-box), EVX1 - even-skipped homeobox 1, PBX4 - pre-b-cell leukemia homeobox 4, ATOH1 - atonal homolog 1 (drosophila), BARHL2 - barh-like homeobox 2, FOXG1 - forkhead box g1, FOXL2 - forkhead box l2, NEUROG1 - neurogenin 1, HOXD13 - …
GO:0009891	positive regulation of biosynthetic process	1.8e-11	2.33	[FOXE3 - forkhead box e3, TP73 - tumor protein p73, ROR2 - receptor tyrosine kinase-like orphan receptor 2, TCF7L1 - transcription factor 7-like 1 (t-cell specific, hmg-box), EVX1 - even-skipped homeobox 1, PBX4 - pre-b-cell leukemia homeobox 4, ATOH1 - atonal homolog 1 (drosophila), BARHL2 - barh-like homeobox 2, FOXG1 - forkhead box g1, FOXL2 - forkhead box l2, NEUROG1 - neurogenin 1, HOXD13 - …
GO:0007275	multicellular organismal development	2.08e-11	2.53	[FOXE3 - forkhead box e3, ROR2 - receptor tyrosine kinase-like orphan receptor 2, MSX1 - msh homeobox 1, BMP8B - bone morphogenetic protein 8b, EVX1 - even-skipped homeobox 1, ATOH1 - atonal homolog 1 (drosophila), FOXG1 - forkhead box g1, TLX3 - t-cell leukemia homeobox 3, DCC - deleted in colorectal carcinoma, NEUROG1 - neurogenin 1, CELSR1 - cadherin, egf lag seven-pass g-type receptor 1 (flam…
GO:0007389	pattern specification process	3.66e-11	3.72	[FOXQ1 - forkhead box q1, FEZF2 - fez family zinc finger 2, FOXE3 - forkhead box e3, PAX7 - paired box 7, TCF7L1 - transcription factor 7-like 1 (t-cell specific, hmg-box), DSCAML1 - down syndrome cell adhesion molecule like 1, FOXG1 - forkhead box g1, FOXL2 - forkhead box l2, SP8 - sp8 transcription factor, FOXD3 - forkhead box d3, WT1 - wilms tumor 1, CYP26B1 - cytochrome p450, family 26, subfa…
GO:0051254	positive regulation of RNA metabolic process	7.26e-11	2.43	[FOXE3 - forkhead box e3, TP73 - tumor protein p73, ROR2 - receptor tyrosine kinase-like orphan receptor 2, TCF7L1 - transcription factor 7-like 1 (t-cell specific, hmg-box), PBX4 - pre-b-cell leukemia homeobox 4, EVX1 - even-skipped homeobox 1, ATOH1 - atonal homolog 1 (drosophila), FOXG1 - forkhead box g1, FOXL2 - forkhead box l2, NEUROG1 - neurogenin 1, HOXD13 - homeobox d13, FOXD1 - forkhead …
GO:0032501	multicellular organismal process	8.8e-11	1.72	[FOXE3 - forkhead box e3, TP73 - tumor protein p73, ROR2 - receptor tyrosine kinase-like orphan receptor 2, BMPR1B - bone morphogenetic protein receptor, type ib, BMP8B - bone morphogenetic protein 8b, FOXG1 - forkhead box g1, TLX3 - t-cell leukemia homeobox 3, DCC - deleted in colorectal carcinoma, HOXD13 - homeobox d13, PDE10A - phosphodiesterase 10a, ZNF513 - zinc finger protein 513, HOXD11 - …
GO:0048729	tissue morphogenesis	1.28e-10	4.06	[PAX7 - paired box 7, TCF7L1 - transcription factor 7-like 1 (t-cell specific, hmg-box), FOXL2 - forkhead box l2, FOXD3 - forkhead box d3, WT1 - wilms tumor 1, HOXD13 - homeobox d13, CELSR1 - cadherin, egf lag seven-pass g-type receptor 1 (flamingo homolog, drosophila), FOXD1 - forkhead box d1, HOXD11 - homeobox d11, IHH - indian hedgehog, HAND1 - heart and neural crest derivatives expressed 1, T…
GO:0019219	regulation of nucleobase-containing compound metabolic process	1.42e-10	1.66	[FOXE3 - forkhead box e3, TP73 - tumor protein p73, ROR2 - receptor tyrosine kinase-like orphan receptor 2, KCNH8 - potassium voltage-gated channel, subfamily h (eag-related), member 8, TCF7L1 - transcription factor 7-like 1 (t-cell specific, hmg-box), SOX21 - sry (sex determining region y)-box 21, FOXL2 - forkhead box l2, FOXG1 - forkhead box g1, SP8 - sp8 transcription factor, ZNF441 - zinc fin…
GO:0051171	regulation of nitrogen compound metabolic process	2.12e-10	1.64	[FOXE3 - forkhead box e3, TP73 - tumor protein p73, ROR2 - receptor tyrosine kinase-like orphan receptor 2, KCNH8 - potassium voltage-gated channel, subfamily h (eag-related), member 8, TCF7L1 - transcription factor 7-like 1 (t-cell specific, hmg-box), SOX21 - sry (sex determining region y)-box 21, FOXL2 - forkhead box l2, FOXG1 - forkhead box g1, SP8 - sp8 transcription factor, ZNF441 - zinc fin…
GO:0051173	positive regulation of nitrogen compound metabolic process	3.77e-10	2.28	[FOXE3 - forkhead box e3, TP73 - tumor protein p73, ROR2 - receptor tyrosine kinase-like orphan receptor 2, TCF7L1 - transcription factor 7-like 1 (t-cell specific, hmg-box), PBX4 - pre-b-cell leukemia homeobox 4, EVX1 - even-skipped homeobox 1, ATOH1 - atonal homolog 1 (drosophila), FOXG1 - forkhead box g1, FOXL2 - forkhead box l2, NEUROG1 - neurogenin 1, HOXD13 - homeobox d13, FOXD1 - forkhead …
GO:0045935	positive regulation of nucleobase-containing compound metabolic process	4.01e-10	2.29	[FOXE3 - forkhead box e3, TP73 - tumor protein p73, ROR2 - receptor tyrosine kinase-like orphan receptor 2, TCF7L1 - transcription factor 7-like 1 (t-cell specific, hmg-box), PBX4 - pre-b-cell leukemia homeobox 4, EVX1 - even-skipped homeobox 1, ATOH1 - atonal homolog 1 (drosophila), FOXG1 - forkhead box g1, FOXL2 - forkhead box l2, NEUROG1 - neurogenin 1, HOXD13 - homeobox d13, FOXD1 - forkhead …
GO:0060284	regulation of cell development	9.7e-10	3.16	[TP73 - tumor protein p73, LPAR1 - lysophosphatidic acid receptor 1, TCF7L1 - transcription factor 7-like 1 (t-cell specific, hmg-box), BARHL2 - barh-like homeobox 2, ATOH1 - atonal homolog 1 (drosophila), SOX21 - sry (sex determining region y)-box 21, FOXG1 - forkhead box g1, TLX3 - t-cell leukemia homeobox 3, DCC - deleted in colorectal carcinoma, NEUROG1 - neurogenin 1, ADRA2C - adrenergic, al…
GO:0006355	regulation of transcription, DNA-dependent	1.13e-09	1.7	[FOXE3 - forkhead box e3, TP73 - tumor protein p73, ROR2 - receptor tyrosine kinase-like orphan receptor 2, KCNH8 - potassium voltage-gated channel, subfamily h (eag-related), member 8, TCF7L1 - transcription factor 7-like 1 (t-cell specific, hmg-box), SOX21 - sry (sex determining region y)-box 21, FOXL2 - forkhead box l2, FOXG1 - forkhead box g1, SP8 - sp8 transcription factor, ZNF441 - zinc fin…
GO:0002009	morphogenesis of an epithelium	1.27e-09	4.35	[SFRP1 - secreted frizzled-related protein 1, JUP - junction plakoglobin, TBX20 - t-box 20, HOXA13 - homeobox a13, FOXL2 - forkhead box l2, FOXD3 - forkhead box d3, SOX11 - sry (sex determining region y)-box 11, WT1 - wilms tumor 1, ESR1 - estrogen receptor 1, SFRP2 - secreted frizzled-related protein 2, HOXD13 - homeobox d13, FGFR2 - fibroblast growth factor receptor 2, CELSR1 - cadherin, egf la…
GO:0051252	regulation of RNA metabolic process	1.81e-09	1.68	[FOXE3 - forkhead box e3, TP73 - tumor protein p73, ROR2 - receptor tyrosine kinase-like orphan receptor 2, KCNH8 - potassium voltage-gated channel, subfamily h (eag-related), member 8, TCF7L1 - transcription factor 7-like 1 (t-cell specific, hmg-box), SOX21 - sry (sex determining region y)-box 21, FOXL2 - forkhead box l2, FOXG1 - forkhead box g1, SP8 - sp8 transcription factor, ZNF441 - zinc fin…
GO:0031326	regulation of cellular biosynthetic process	1.99e-09	1.62	[FOXE3 - forkhead box e3, TP73 - tumor protein p73, ROR2 - receptor tyrosine kinase-like orphan receptor 2, KCNH8 - potassium voltage-gated channel, subfamily h (eag-related), member 8, LAG3 - lymphocyte-activation gene 3, TCF7L1 - transcription factor 7-like 1 (t-cell specific, hmg-box), SOX21 - sry (sex determining region y)-box 21, FOXL2 - forkhead box l2, FOXG1 - forkhead box g1, SP8 - sp8 tr…
GO:0050767	regulation of neurogenesis	2.51e-09	3.4	[TP73 - tumor protein p73, LPAR1 - lysophosphatidic acid receptor 1, SOX21 - sry (sex determining region y)-box 21, ATOH1 - atonal homolog 1 (drosophila), BARHL2 - barh-like homeobox 2, FOXG1 - forkhead box g1, TLX3 - t-cell leukemia homeobox 3, DCC - deleted in colorectal carcinoma, NEUROG1 - neurogenin 1, ADRA2C - adrenergic, alpha-2c-, receptor, ID4 - inhibitor of dna binding 4, dominant negat…
GO:0010604	positive regulation of macromolecule metabolic process	2.8e-09	1.99	[FOXE3 - forkhead box e3, TP73 - tumor protein p73, ROR2 - receptor tyrosine kinase-like orphan receptor 2, TCF7L1 - transcription factor 7-like 1 (t-cell specific, hmg-box), EVX1 - even-skipped homeobox 1, PBX4 - pre-b-cell leukemia homeobox 4, UBA52 - ubiquitin a-52 residue ribosomal protein fusion product 1, ATOH1 - atonal homolog 1 (drosophila), BARHL2 - barh-like homeobox 2, FOXG1 - forkhead…
GO:0009893	positive regulation of metabolic process	2.93e-09	1.94	[FOXE3 - forkhead box e3, TP73 - tumor protein p73, ROR2 - receptor tyrosine kinase-like orphan receptor 2, TCF7L1 - transcription factor 7-like 1 (t-cell specific, hmg-box), EVX1 - even-skipped homeobox 1, PBX4 - pre-b-cell leukemia homeobox 4, UBA52 - ubiquitin a-52 residue ribosomal protein fusion product 1, ATOH1 - atonal homolog 1 (drosophila), BARHL2 - barh-like homeobox 2, FOXG1 - forkhead…
GO:0031325	positive regulation of cellular metabolic process	3.82e-09	1.96	[FOXE3 - forkhead box e3, TP73 - tumor protein p73, ROR2 - receptor tyrosine kinase-like orphan receptor 2, TCF7L1 - transcription factor 7-like 1 (t-cell specific, hmg-box), PBX4 - pre-b-cell leukemia homeobox 4, EVX1 - even-skipped homeobox 1, UBA52 - ubiquitin a-52 residue ribosomal protein fusion product 1, ATOH1 - atonal homolog 1 (drosophila), BARHL2 - barh-like homeobox 2, FOXG1 - forkhead…
GO:0009889	regulation of biosynthetic process	3.92e-09	1.6	[FOXE3 - forkhead box e3, TP73 - tumor protein p73, ROR2 - receptor tyrosine kinase-like orphan receptor 2, KCNH8 - potassium voltage-gated channel, subfamily h (eag-related), member 8, LAG3 - lymphocyte-activation gene 3, TCF7L1 - transcription factor 7-like 1 (t-cell specific, hmg-box), SOX21 - sry (sex determining region y)-box 21, FOXL2 - forkhead box l2, FOXG1 - forkhead box g1, SP8 - sp8 tr…
GO:2000112	regulation of cellular macromolecule biosynthetic process	9.33e-09	1.62	[FOXE3 - forkhead box e3, TP73 - tumor protein p73, ROR2 - receptor tyrosine kinase-like orphan receptor 2, KCNH8 - potassium voltage-gated channel, subfamily h (eag-related), member 8, TCF7L1 - transcription factor 7-like 1 (t-cell specific, hmg-box), SOX21 - sry (sex determining region y)-box 21, FOXL2 - forkhead box l2, FOXG1 - forkhead box g1, SP8 - sp8 transcription factor, ZNF441 - zinc fin…
GO:0050794	regulation of cellular process	9.41e-09	1.3	[LAMA2 - laminin, alpha 2, TP73 - tumor protein p73, BMPR1B - bone morphogenetic protein receptor, type ib, KCNH8 - potassium voltage-gated channel, subfamily h (eag-related), member 8, LAG3 - lymphocyte-activation gene 3, FOXL2 - forkhead box l2, ZNF441 - zinc finger protein 441, HOXD13 - homeobox d13, PDE10A - phosphodiesterase 10a, HOXD11 - homeobox d11, GATA4 - gata binding protein 4, ADAM12 …
GO:0045664	regulation of neuron differentiation	9.41e-09	3.58	[TP73 - tumor protein p73, LPAR1 - lysophosphatidic acid receptor 1, SOX21 - sry (sex determining region y)-box 21, ATOH1 - atonal homolog 1 (drosophila), BARHL2 - barh-like homeobox 2, FOXG1 - forkhead box g1, TLX3 - t-cell leukemia homeobox 3, DCC - deleted in colorectal carcinoma, NEUROG1 - neurogenin 1, ADRA2C - adrenergic, alpha-2c-, receptor, ID4 - inhibitor of dna binding 4, dominant negat…
GO:0007399	nervous system development	1.15e-08	3.05	[FGF19 - fibroblast growth factor 19, FEZF2 - fez family zinc finger 2, SPOCK1 - sparc/osteonectin, cwcv and kazal-like domains proteoglycan (testican) 1, BARHL2 - barh-like homeobox 2, NEUROG1 - neurogenin 1, SOX14 - sry (sex determining region y)-box 14, PTPRR - protein tyrosine phosphatase, receptor type, r, CRMP1 - collapsin response mediator protein 1, SHOX2 - short stature homeobox 2, GDA -…
GO:0048468	cell development	1.25e-08	3.26	[FOXE3 - forkhead box e3, IRX5 - iroquois homeobox 5, TP73 - tumor protein p73, HCN1 - hyperpolarization activated cyclic nucleotide-gated potassium channel 1, FOXG1 - forkhead box g1, FOXD3 - forkhead box d3, WT1 - wilms tumor 1, FOXD1 - forkhead box d1, NPY - neuropeptide y, IHH - indian hedgehog, TFAP2A - transcription factor ap-2 alpha (activating enhancer binding protein 2 alpha), SALL3 - sa…
GO:0031323	regulation of cellular metabolic process	1.36e-08	1.49	[FOXE3 - forkhead box e3, TP73 - tumor protein p73, KCNH8 - potassium voltage-gated channel, subfamily h (eag-related), member 8, ROR2 - receptor tyrosine kinase-like orphan receptor 2, LAG3 - lymphocyte-activation gene 3, TCF7L1 - transcription factor 7-like 1 (t-cell specific, hmg-box), GRM1 - glutamate receptor, metabotropic 1, SOX21 - sry (sex determining region y)-box 21, FOXG1 - forkhead bo…
GO:0051960	regulation of nervous system development	1.67e-08	3.14	[TP73 - tumor protein p73, LPAR1 - lysophosphatidic acid receptor 1, SOX21 - sry (sex determining region y)-box 21, BARHL2 - barh-like homeobox 2, ATOH1 - atonal homolog 1 (drosophila), FOXG1 - forkhead box g1, TLX3 - t-cell leukemia homeobox 3, DCC - deleted in colorectal carcinoma, NEUROG1 - neurogenin 1, ADRA2C - adrenergic, alpha-2c-, receptor, ID4 - inhibitor of dna binding 4, dominant negat…
GO:0001708	cell fate specification	1.91e-08	9	[FOXI2 - forkhead box i2, ISL1 - isl lim homeobox 1, HOXA13 - homeobox a13, ATOH1 - atonal homolog 1 (drosophila), SIX2 - six homeobox 2, ASCL1 - achaete-scute complex homolog 1 (drosophila), TLX3 - t-cell leukemia homeobox 3, SOX9 - sry (sex determining region y)-box 9, EYA2 - eyes absent homolog 2 (drosophila), PRDM14 - pr domain containing 14, IHH - indian hedgehog]
GO:0010556	regulation of macromolecule biosynthetic process	1.99e-08	1.6	[FOXE3 - forkhead box e3, TP73 - tumor protein p73, ROR2 - receptor tyrosine kinase-like orphan receptor 2, KCNH8 - potassium voltage-gated channel, subfamily h (eag-related), member 8, LAG3 - lymphocyte-activation gene 3, TCF7L1 - transcription factor 7-like 1 (t-cell specific, hmg-box), SOX21 - sry (sex determining region y)-box 21, FOXL2 - forkhead box l2, FOXG1 - forkhead box g1, SP8 - sp8 tr…
GO:0001944	vasculature development	2.85e-08	9.97	[SFRP1 - secreted frizzled-related protein 1, ERRFI1 - erbb receptor feedback inhibitor 1, CALCA - calcitonin-related polypeptide alpha, FZD1 - frizzled homolog 1 (drosophila), SFRP2 - secreted frizzled-related protein 2, FZD2 - frizzled homolog 2 (drosophila), SFRP4 - secreted frizzled-related protein 4, FZD9 - frizzled homolog 9 (drosophila), FZD8 - frizzled homolog 8 (drosophila), IHH - indian…
GO:0010646	regulation of cell communication	3.75e-08	2.01	[ROR2 - receptor tyrosine kinase-like orphan receptor 2, MSX1 - msh homeobox 1, GRM1 - glutamate receptor, metabotropic 1, UBA52 - ubiquitin a-52 residue ribosomal protein fusion product 1, DCC - deleted in colorectal carcinoma, FOXD1 - forkhead box d1, ADRA2C - adrenergic, alpha-2c-, receptor, IHH - indian hedgehog, DGKI - diacylglycerol kinase, iota, KCNC2 - potassium voltage-gated channel, sha…
GO:0080090	regulation of primary metabolic process	3.82e-08	1.47	[FOXE3 - forkhead box e3, TP73 - tumor protein p73, KCNH8 - potassium voltage-gated channel, subfamily h (eag-related), member 8, ROR2 - receptor tyrosine kinase-like orphan receptor 2, LAG3 - lymphocyte-activation gene 3, TCF7L1 - transcription factor 7-like 1 (t-cell specific, hmg-box), GRM1 - glutamate receptor, metabotropic 1, SOX21 - sry (sex determining region y)-box 21, FOXG1 - forkhead bo…
GO:0048518	positive regulation of biological process	5.08e-08	1.55	[NTN3 - netrin 3, FOXE3 - forkhead box e3, TP73 - tumor protein p73, ROR2 - receptor tyrosine kinase-like orphan receptor 2, BMPR1B - bone morphogenetic protein receptor, type ib, LAG3 - lymphocyte-activation gene 3, TCF7L1 - transcription factor 7-like 1 (t-cell specific, hmg-box), FOXL2 - forkhead box l2, FOXG1 - forkhead box g1, DCC - deleted in colorectal carcinoma, HOXD13 - homeobox d13, FOX…
GO:0065007	biological regulation	5.18e-08	1.25	[LAMA2 - laminin, alpha 2, TP73 - tumor protein p73, KCNH8 - potassium voltage-gated channel, subfamily h (eag-related), member 8, BMPR1B - bone morphogenetic protein receptor, type ib, LAG3 - lymphocyte-activation gene 3, FOXL2 - forkhead box l2, ZNF441 - zinc finger protein 441, HOXD13 - homeobox d13, PDE10A - phosphodiesterase 10a, HOXD11 - homeobox d11, GATA4 - gata binding protein 4, ADAM12 …
GO:0050789	regulation of biological process	5.24e-08	1.27	[LAMA2 - laminin, alpha 2, TP73 - tumor protein p73, KCNH8 - potassium voltage-gated channel, subfamily h (eag-related), member 8, BMPR1B - bone morphogenetic protein receptor, type ib, LAG3 - lymphocyte-activation gene 3, FOXL2 - forkhead box l2, ZNF441 - zinc finger protein 441, HOXD13 - homeobox d13, PDE10A - phosphodiesterase 10a, HOXD11 - homeobox d11, GATA4 - gata binding protein 4, ADAM12 …
GO:0010468	regulation of gene expression	6.13e-08	1.57	[FOXE3 - forkhead box e3, TP73 - tumor protein p73, ROR2 - receptor tyrosine kinase-like orphan receptor 2, KCNH8 - potassium voltage-gated channel, subfamily h (eag-related), member 8, TCF7L1 - transcription factor 7-like 1 (t-cell specific, hmg-box), SOX21 - sry (sex determining region y)-box 21, FOXL2 - forkhead box l2, FOXG1 - forkhead box g1, SP8 - sp8 transcription factor, ZNF441 - zinc fin…
GO:0060442	branching involved in prostate gland morphogenesis	7.09e-08	21.27	[SFRP1 - secreted frizzled-related protein 1, NKX3-1 - nk3 homeobox 1, HOXA13 - homeobox a13, HOXD13 - homeobox d13, FGFR2 - fibroblast growth factor receptor 2, ESR1 - estrogen receptor 1]
GO:0003002	regionalization	7.11e-08	3.82	[FEZF2 - fez family zinc finger 2, ALX4 - alx homeobox 4, SFRP1 - secreted frizzled-related protein 1, PAX7 - paired box 7, DSCAML1 - down syndrome cell adhesion molecule like 1, LMX1B - lim homeobox transcription factor 1, beta, TBX20 - t-box 20, FOXG1 - forkhead box g1, SP8 - sp8 transcription factor, WT1 - wilms tumor 1, SFRP2 - secreted frizzled-related protein 2, HOXD13 - homeobox d13, CYP26…
GO:0048522	positive regulation of cellular process	1.16e-07	1.57	[NTN3 - netrin 3, FOXE3 - forkhead box e3, TP73 - tumor protein p73, ROR2 - receptor tyrosine kinase-like orphan receptor 2, BMPR1B - bone morphogenetic protein receptor, type ib, TCF7L1 - transcription factor 7-like 1 (t-cell specific, hmg-box), FOXL2 - forkhead box l2, FOXG1 - forkhead box g1, DCC - deleted in colorectal carcinoma, HOXD13 - homeobox d13, FOXD1 - forkhead box d1, HOXD11 - homeob…
GO:0007420	brain development	1.17e-07	4.21	[SFRP1 - secreted frizzled-related protein 1, TCF7L1 - transcription factor 7-like 1 (t-cell specific, hmg-box), DSCAML1 - down syndrome cell adhesion molecule like 1, HCN2 - hyperpolarization activated cyclic nucleotide-gated potassium channel 2, ATOH1 - atonal homolog 1 (drosophila), IRS2 - insulin receptor substrate 2, FOXG1 - forkhead box g1, SFRP2 - secreted frizzled-related protein 2, SFRP4…
GO:0003006	developmental process involved in reproduction	1.21e-07	3.17	[DMRT2 - doublesex and mab-3 related transcription factor 2, PTGDR - prostaglandin d2 receptor (dp), FOXL2 - forkhead box l2, LHCGR - luteinizing hormone/choriogonadotropin receptor, HOXD13 - homeobox d13, WT1 - wilms tumor 1, GATA4 - gata binding protein 4, OCA2 - oculocutaneous albinism ii, FZD1 - frizzled homolog 1 (drosophila), FZD2 - frizzled homolog 2 (drosophila), FZD9 - frizzled homolog 9…
GO:0022008	neurogenesis	1.34e-07	8.62	[LHX2 - lim homeobox 2, LPAR1 - lysophosphatidic acid receptor 1, NKX6-1 - nk6 homeobox 1, TCF7L1 - transcription factor 7-like 1 (t-cell specific, hmg-box), SIX1 - six homeobox 1, FOXG1 - forkhead box g1, ASCL1 - achaete-scute complex homolog 1 (drosophila), NEUROG2 - neurogenin 2, NEUROG1 - neurogenin 1, NR2E1 - nuclear receptor subfamily 2, group e, member 1]
GO:0048608	reproductive structure development	1.38e-07	4.91	[SFRP1 - secreted frizzled-related protein 1, DMRT2 - doublesex and mab-3 related transcription factor 2, LHCGR - luteinizing hormone/choriogonadotropin receptor, FGFR2 - fibroblast growth factor receptor 2, SFRP2 - secreted frizzled-related protein 2, ESR1 - estrogen receptor 1, WT1 - wilms tumor 1, SFRP4 - secreted frizzled-related protein 4, SOX9 - sry (sex determining region y)-box 9, KITLG -…
GO:0051093	negative regulation of developmental process	1.58e-07	2.79	[TP73 - tumor protein p73, TCF7L1 - transcription factor 7-like 1 (t-cell specific, hmg-box), SOX21 - sry (sex determining region y)-box 21, FOXG1 - forkhead box g1, TLX3 - t-cell leukemia homeobox 3, DCC - deleted in colorectal carcinoma, PTPRM - protein tyrosine phosphatase, receptor type, m, WT1 - wilms tumor 1, ID4 - inhibitor of dna binding 4, dominant negative helix-loop-helix protein, NKX6…
GO:0051216	cartilage development	2.5e-07	7.16	[CHRDL2 - chordin-like 2, PAX7 - paired box 7, MSX2 - msh homeobox 2, BMP8B - bone morphogenetic protein 8b, BMP8A - bone morphogenetic protein 8a, FOXD3 - forkhead box d3, SFRP2 - secreted frizzled-related protein 2, FOXD1 - forkhead box d1, SOX9 - sry (sex determining region y)-box 9, HOXD11 - homeobox d11, IHH - indian hedgehog]
GO:0035107	appendage morphogenesis	3.08e-07	5.76	[DLX5 - distal-less homeobox 5, FBN2 - fibrillin 2, ALX4 - alx homeobox 4, BMPR1B - bone morphogenetic protein receptor, type ib, HOXA13 - homeobox a13, SP8 - sp8 transcription factor, CYP26B1 - cytochrome p450, family 26, subfamily b, polypeptide 1, HOXD11 - homeobox d11, ALDH1A2 - aldehyde dehydrogenase 1 family, member a2, TFAP2A - transcription factor ap-2 alpha (activating enhancer binding p…
GO:0035108	limb morphogenesis	3.08e-07	5.76	[FBN2 - fibrillin 2, DLX5 - distal-less homeobox 5, ALX4 - alx homeobox 4, BMPR1B - bone morphogenetic protein receptor, type ib, HOXA13 - homeobox a13, SP8 - sp8 transcription factor, CYP26B1 - cytochrome p450, family 26, subfamily b, polypeptide 1, HOXD11 - homeobox d11, ALDH1A2 - aldehyde dehydrogenase 1 family, member a2, TFAP2A - transcription factor ap-2 alpha (activating enhancer binding p…
GO:0001763	morphogenesis of a branching structure	3.51e-07	4.34	[SFRP1 - secreted frizzled-related protein 1, HOXA13 - homeobox a13, TBX20 - t-box 20, FOXD3 - forkhead box d3, WT1 - wilms tumor 1, SFRP2 - secreted frizzled-related protein 2, HOXD13 - homeobox d13, FGFR2 - fibroblast growth factor receptor 2, CTNND2 - catenin (cadherin-associated protein), delta 2 (neural plakophilin-related arm-repeat protein), ESR1 - estrogen receptor 1, SOX9 - sry (sex dete…
GO:0007267	cell-cell signaling	5.72e-07	2.22	[KCNJ6 - potassium inwardly-rectifying channel, subfamily j, member 6, KCNH8 - potassium voltage-gated channel, subfamily h (eag-related), member 8, GPR176 - g protein-coupled receptor 176, HCN1 - hyperpolarization activated cyclic nucleotide-gated potassium channel 1, GRM1 - glutamate receptor, metabotropic 1, ACTN2 - actinin, alpha 2, KCNG1 - potassium voltage-gated channel, subfamily g, member…
GO:0023051	regulation of signaling	5.96e-07	1.75	[TP73 - tumor protein p73, ROR2 - receptor tyrosine kinase-like orphan receptor 2, MSX1 - msh homeobox 1, TCF7L1 - transcription factor 7-like 1 (t-cell specific, hmg-box), GRM1 - glutamate receptor, metabotropic 1, UBA52 - ubiquitin a-52 residue ribosomal protein fusion product 1, DCC - deleted in colorectal carcinoma, FOXD1 - forkhead box d1, ADRA2C - adrenergic, alpha-2c-, receptor, IHH - indi…
GO:0008406	gonad development	6.34e-07	5.02	[SFRP1 - secreted frizzled-related protein 1, DMRT2 - doublesex and mab-3 related transcription factor 2, LHCGR - luteinizing hormone/choriogonadotropin receptor, SFRP2 - secreted frizzled-related protein 2, WT1 - wilms tumor 1, SFRP4 - secreted frizzled-related protein 4, SOX9 - sry (sex determining region y)-box 9, KITLG - kit ligand, GATA4 - gata binding protein 4, SRD5A2 - steroid-5-alpha-red…
GO:0009888	tissue development	6.52e-07	2.53	[PAX9 - paired box 9, PAX7 - paired box 7, TCF7L1 - transcription factor 7-like 1 (t-cell specific, hmg-box), BMP8B - bone morphogenetic protein 8b, FOXL2 - forkhead box l2, FOXG1 - forkhead box g1, FOXD3 - forkhead box d3, OTOP1 - otopetrin 1, CELSR1 - cadherin, egf lag seven-pass g-type receptor 1 (flamingo homolog, drosophila), WT1 - wilms tumor 1, FOXD1 - forkhead box d1, HOXD11 - homeobox d1…
GO:0019222	regulation of metabolic process	6.71e-07	1.39	[FOXE3 - forkhead box e3, TP73 - tumor protein p73, KCNH8 - potassium voltage-gated channel, subfamily h (eag-related), member 8, ROR2 - receptor tyrosine kinase-like orphan receptor 2, LAG3 - lymphocyte-activation gene 3, TCF7L1 - transcription factor 7-like 1 (t-cell specific, hmg-box), GRM1 - glutamate receptor, metabotropic 1, SOX21 - sry (sex determining region y)-box 21, FOXG1 - forkhead bo…
GO:0045892	negative regulation of transcription, DNA-dependent	7.35e-07	2.25	[PKIA - protein kinase (camp-dependent, catalytic) inhibitor alpha, PAX9 - paired box 9, FEZF2 - fez family zinc finger 2, TP73 - tumor protein p73, MSX1 - msh homeobox 1, TCF7L1 - transcription factor 7-like 1 (t-cell specific, hmg-box), FOXG1 - forkhead box g1, FOXL2 - forkhead box l2, FOXD3 - forkhead box d3, WT1 - wilms tumor 1, FOXD1 - forkhead box d1, SOX14 - sry (sex determining region y)-…
GO:0023052	signaling	7.4e-07	2.2	[KCNJ6 - potassium inwardly-rectifying channel, subfamily j, member 6, KCNH8 - potassium voltage-gated channel, subfamily h (eag-related), member 8, GPR176 - g protein-coupled receptor 176, HCN1 - hyperpolarization activated cyclic nucleotide-gated potassium channel 1, GRM1 - glutamate receptor, metabotropic 1, ACTN2 - actinin, alpha 2, KCNG1 - potassium voltage-gated channel, subfamily g, member…
GO:0042472	inner ear morphogenesis	7.83e-07	7.25	[DLX5 - distal-less homeobox 5, TFAP2A - transcription factor ap-2 alpha (activating enhancer binding protein 2 alpha), SIX1 - six homeobox 1, ATOH1 - atonal homolog 1 (drosophila), FOXG1 - forkhead box g1, OTOP1 - otopetrin 1, NEUROG1 - neurogenin 1, FGFR2 - fibroblast growth factor receptor 2, ZIC1 - zic family member 1 (odd-paired homolog, drosophila), CELSR1 - cadherin, egf lag seven-pass g-t…
GO:0061138	morphogenesis of a branching epithelium	9.07e-07	4.56	[SFRP1 - secreted frizzled-related protein 1, HOXA13 - homeobox a13, TBX20 - t-box 20, FOXD3 - forkhead box d3, WT1 - wilms tumor 1, HOXD13 - homeobox d13, FGFR2 - fibroblast growth factor receptor 2, ESR1 - estrogen receptor 1, SFRP2 - secreted frizzled-related protein 2, SOX9 - sry (sex determining region y)-box 9, HOXD11 - homeobox d11, IHH - indian hedgehog, MSX2 - msh homeobox 2, NKX3-1 - nk…
GO:0045596	negative regulation of cell differentiation	1.22e-06	2.89	[TP73 - tumor protein p73, TCF7L1 - transcription factor 7-like 1 (t-cell specific, hmg-box), SOX21 - sry (sex determining region y)-box 21, FOXG1 - forkhead box g1, TLX3 - t-cell leukemia homeobox 3, DCC - deleted in colorectal carcinoma, NKX6-2 - nk6 homeobox 2, IHH - indian hedgehog, ID4 - inhibitor of dna binding 4, dominant negative helix-loop-helix protein, RYK - ryk receptor-like tyrosine …
GO:0048562	embryonic organ morphogenesis	1.26e-06	5.12	[FOXE3 - forkhead box e3, ALX4 - alx homeobox 4, DSCAML1 - down syndrome cell adhesion molecule like 1, FOXL2 - forkhead box l2, SIX2 - six homeobox 2, FGFR2 - fibroblast growth factor receptor 2, SOX11 - sry (sex determining region y)-box 11, IHH - indian hedgehog, ALDH1A3 - aldehyde dehydrogenase 1 family, member a3, TFAP2A - transcription factor ap-2 alpha (activating enhancer binding protein …
GO:0060255	regulation of macromolecule metabolic process	1.35e-06	1.43	[FOXE3 - forkhead box e3, TP73 - tumor protein p73, KCNH8 - potassium voltage-gated channel, subfamily h (eag-related), member 8, ROR2 - receptor tyrosine kinase-like orphan receptor 2, LAG3 - lymphocyte-activation gene 3, TCF7L1 - transcription factor 7-like 1 (t-cell specific, hmg-box), GRM1 - glutamate receptor, metabotropic 1, SOX21 - sry (sex determining region y)-box 21, FOXG1 - forkhead bo…
GO:0045665	negative regulation of neuron differentiation	1.5e-06	6.79	[ISL1 - isl lim homeobox 1, TP73 - tumor protein p73, LMX1A - lim homeobox transcription factor 1, alpha, SOX21 - sry (sex determining region y)-box 21, FOXG1 - forkhead box g1, ASCL1 - achaete-scute complex homolog 1 (drosophila), TLX3 - t-cell leukemia homeobox 3, NR2E1 - nuclear receptor subfamily 2, group e, member 1, SOX9 - sry (sex determining region y)-box 9, ID4 - inhibitor of dna binding…
GO:0007186	G-protein coupled receptor protein signaling pathway	1.55e-06	2.4	[PKDREJ - polycystic kidney disease (polycystin) and rej homolog (sperm receptor for egg jelly homolog, sea urchin), PTGER3 - prostaglandin e receptor 3 (subtype ep3), PRLHR - prolactin releasing hormone receptor, LPAR1 - lysophosphatidic acid receptor 1, GNA14 - guanine nucleotide binding protein (g protein), alpha 14, GPR176 - g protein-coupled receptor 176, PTGDR - prostaglandin d2 receptor (d…
GO:0051253	negative regulation of RNA metabolic process	1.66e-06	2.18	[PKIA - protein kinase (camp-dependent, catalytic) inhibitor alpha, PAX9 - paired box 9, FEZF2 - fez family zinc finger 2, TP73 - tumor protein p73, MSX1 - msh homeobox 1, TCF7L1 - transcription factor 7-like 1 (t-cell specific, hmg-box), FOXG1 - forkhead box g1, FOXL2 - forkhead box l2, FOXD3 - forkhead box d3, WT1 - wilms tumor 1, FOXD1 - forkhead box d1, SOX14 - sry (sex determining region y)-…
GO:0001501	skeletal system development	1.78e-06	3.87	[DLX5 - distal-less homeobox 5, ALX4 - alx homeobox 4, BMPR1B - bone morphogenetic protein receptor, type ib, PAX7 - paired box 7, BMP8B - bone morphogenetic protein 8b, PAPSS1 - 3'-phosphoadenosine 5'-phosphosulfate synthase 1, HOXA13 - homeobox a13, IGF2 - insulin-like growth factor 2 (somatomedin a), SOX11 - sry (sex determining region y)-box 11, HOXD13 - homeobox d13, SOX9 - sry (sex determin…
GO:0030326	embryonic limb morphogenesis	1.81e-06	5.95	[FBN2 - fibrillin 2, DLX5 - distal-less homeobox 5, ALX4 - alx homeobox 4, ALDH1A2 - aldehyde dehydrogenase 1 family, member a2, MSX2 - msh homeobox 2, TFAP2A - transcription factor ap-2 alpha (activating enhancer binding protein 2 alpha), HOXA13 - homeobox a13, TWIST1 - twist homolog 1 (drosophila), SP8 - sp8 transcription factor, CYP26B1 - cytochrome p450, family 26, subfamily b, polypeptide 1,…
GO:0035113	embryonic appendage morphogenesis	1.81e-06	5.95	[FBN2 - fibrillin 2, DLX5 - distal-less homeobox 5, ALX4 - alx homeobox 4, ALDH1A2 - aldehyde dehydrogenase 1 family, member a2, MSX2 - msh homeobox 2, TFAP2A - transcription factor ap-2 alpha (activating enhancer binding protein 2 alpha), HOXA13 - homeobox a13, TWIST1 - twist homolog 1 (drosophila), SP8 - sp8 transcription factor, CYP26B1 - cytochrome p450, family 26, subfamily b, polypeptide 1,…
GO:0006351	transcription, DNA-dependent	1.94e-06	2.02	[FOXE3 - forkhead box e3, PTGER3 - prostaglandin e receptor 3 (subtype ep3), TP73 - tumor protein p73, DMRT2 - doublesex and mab-3 related transcription factor 2, TCF7L1 - transcription factor 7-like 1 (t-cell specific, hmg-box), PBX4 - pre-b-cell leukemia homeobox 4, EVX1 - even-skipped homeobox 1, SOX21 - sry (sex determining region y)-box 21, ATOH1 - atonal homolog 1 (drosophila), FOXL2 - fork…
GO:0000122	negative regulation of transcription from RNA polymerase II promoter	2.63e-06	2.65	[PKIA - protein kinase (camp-dependent, catalytic) inhibitor alpha, FEZF2 - fez family zinc finger 2, TP73 - tumor protein p73, MSX1 - msh homeobox 1, FOXD3 - forkhead box d3, WT1 - wilms tumor 1, SOX14 - sry (sex determining region y)-box 14, NKX6-2 - nk6 homeobox 2, ID4 - inhibitor of dna binding 4, dominant negative helix-loop-helix protein, ISL1 - isl lim homeobox 1, HAND1 - heart and neural …
GO:0031327	negative regulation of cellular biosynthetic process	2.87e-06	2.05	[PKIA - protein kinase (camp-dependent, catalytic) inhibitor alpha, FGF19 - fibroblast growth factor 19, PAX9 - paired box 9, FEZF2 - fez family zinc finger 2, TP73 - tumor protein p73, MSX1 - msh homeobox 1, LAG3 - lymphocyte-activation gene 3, TCF7L1 - transcription factor 7-like 1 (t-cell specific, hmg-box), FOXG1 - forkhead box g1, FOXL2 - forkhead box l2, FOXD3 - forkhead box d3, WT1 - wilms…
GO:0010629	negative regulation of gene expression	3.08e-06	2.1	[PKIA - protein kinase (camp-dependent, catalytic) inhibitor alpha, PAX9 - paired box 9, FEZF2 - fez family zinc finger 2, TP73 - tumor protein p73, MSX1 - msh homeobox 1, TCF7L1 - transcription factor 7-like 1 (t-cell specific, hmg-box), FOXG1 - forkhead box g1, FOXL2 - forkhead box l2, FOXD3 - forkhead box d3, WT1 - wilms tumor 1, FOXD1 - forkhead box d1, SOX14 - sry (sex determining region y)-…
GO:0060411	cardiac septum morphogenesis	3.2e-06	10.15	[HAND1 - heart and neural crest derivatives expressed 1, GATA4 - gata binding protein 4, TBX20 - t-box 20, FZD1 - frizzled homolog 1 (drosophila), FZD2 - frizzled homolog 2 (drosophila), SOX11 - sry (sex determining region y)-box 11, FGFR2 - fibroblast growth factor receptor 2]
GO:0045165	cell fate commitment	3.31e-06	4.71	[SFRP1 - secreted frizzled-related protein 1, PAX7 - paired box 7, MYOD1 - myogenic differentiation 1, NEUROG1 - neurogenin 1, FGFR2 - fibroblast growth factor receptor 2, WT1 - wilms tumor 1, SOX9 - sry (sex determining region y)-box 9, IHH - indian hedgehog, GATA4 - gata binding protein 4, PRDM1 - pr domain containing 1, with znf domain, ASCL1 - achaete-scute complex homolog 1 (drosophila), NEU…
GO:0060850	regulation of transcription involved in cell fate commitment	3.35e-06	17.73	[NKX6-1 - nk6 homeobox 1, EVX1 - even-skipped homeobox 1, NR2F2 - nuclear receptor subfamily 2, group f, member 2, SOX17 - sry (sex determining region y)-box 17, NKX6-2 - nk6 homeobox 2]
GO:0007268	synaptic transmission	4.05e-06	2.49	[KCNJ6 - potassium inwardly-rectifying channel, subfamily j, member 6, KCNH8 - potassium voltage-gated channel, subfamily h (eag-related), member 8, GPR176 - g protein-coupled receptor 176, HCN1 - hyperpolarization activated cyclic nucleotide-gated potassium channel 1, GRM1 - glutamate receptor, metabotropic 1, ACTN2 - actinin, alpha 2, KCNG1 - potassium voltage-gated channel, subfamily g, member…
GO:0040011	locomotion	4.09e-06	1.98	[FGF19 - fibroblast growth factor 19, NTN3 - netrin 3, FOXE3 - forkhead box e3, FEZF2 - fez family zinc finger 2, ATP1B1 - atpase, na+/k+ transporting, beta 1 polypeptide, EPHA8 - eph receptor a8, BARHL2 - barh-like homeobox 2, ATOH1 - atonal homolog 1 (drosophila), TLX3 - t-cell leukemia homeobox 3, FOXD3 - forkhead box d3, LAMA1 - laminin, alpha 1, DCC - deleted in colorectal carcinoma, PTPRM -…
GO:0009790	embryo development	4.45e-06	2.91	[FOXQ1 - forkhead box q1, SFRP1 - secreted frizzled-related protein 1, EVX1 - even-skipped homeobox 1, LMX1B - lim homeobox transcription factor 1, beta, FOXG1 - forkhead box g1, FOXD3 - forkhead box d3, SFRP2 - secreted frizzled-related protein 2, FGFR2 - fibroblast growth factor receptor 2, SFRP4 - secreted frizzled-related protein 4, FOXD1 - forkhead box d1, PTPRR - protein tyrosine phosphatas…
GO:0060022	hard palate development	4.64e-06	25.53	[FOXE3 - forkhead box e3, FZD1 - frizzled homolog 1 (drosophila), FZD2 - frizzled homolog 2 (drosophila), SOX11 - sry (sex determining region y)-box 11]
GO:0045666	positive regulation of neuron differentiation	4.79e-06	6.02	[NKX6-1 - nk6 homeobox 1, VWC2 - von willebrand factor c domain containing 2, FEZ1 - fasciculation and elongation protein zeta 1 (zygin i), ATOH1 - atonal homolog 1 (drosophila), ASCL1 - achaete-scute complex homolog 1 (drosophila), NEUROG2 - neurogenin 2, NEUROG1 - neurogenin 1, SOX11 - sry (sex determining region y)-box 11, NEUROG3 - neurogenin 3, ADRA2C - adrenergic, alpha-2c-, receptor]
GO:0009890	negative regulation of biosynthetic process	4.99e-06	2.01	[PKIA - protein kinase (camp-dependent, catalytic) inhibitor alpha, FGF19 - fibroblast growth factor 19, PAX9 - paired box 9, FEZF2 - fez family zinc finger 2, TP73 - tumor protein p73, MSX1 - msh homeobox 1, LAG3 - lymphocyte-activation gene 3, TCF7L1 - transcription factor 7-like 1 (t-cell specific, hmg-box), FOXG1 - forkhead box g1, FOXL2 - forkhead box l2, FOXD3 - forkhead box d3, WT1 - wilms…
GO:0045934	negative regulation of nucleobase-containing compound metabolic process	5.49e-06	2.06	[PKIA - protein kinase (camp-dependent, catalytic) inhibitor alpha, PAX9 - paired box 9, FEZF2 - fez family zinc finger 2, TP73 - tumor protein p73, MSX1 - msh homeobox 1, TCF7L1 - transcription factor 7-like 1 (t-cell specific, hmg-box), FOXG1 - forkhead box g1, FOXL2 - forkhead box l2, FOXD3 - forkhead box d3, WT1 - wilms tumor 1, FOXD1 - forkhead box d1, SOX14 - sry (sex determining region y)-…
GO:0060349	bone morphogenesis	5.6e-06	11.97	[DLX5 - distal-less homeobox 5, MSX2 - msh homeobox 2, TFAP2A - transcription factor ap-2 alpha (activating enhancer binding protein 2 alpha), SFRP2 - secreted frizzled-related protein 2, FGFR2 - fibroblast growth factor receptor 2, SOX9 - sry (sex determining region y)-box 9]
GO:0045667	regulation of osteoblast differentiation	5.71e-06	5.32	[DLX5 - distal-less homeobox 5, FBN2 - fibrillin 2, SFRP1 - secreted frizzled-related protein 1, BMPR1B - bone morphogenetic protein receptor, type ib, MSX2 - msh homeobox 2, TWIST1 - twist homolog 1 (drosophila), FZD1 - frizzled homolog 1 (drosophila), SOX11 - sry (sex determining region y)-box 11, SFRP2 - secreted frizzled-related protein 2, FGFR2 - fibroblast growth factor receptor 2, ID4 - in…
GO:2000113	negative regulation of cellular macromolecule biosynthetic process	6.38e-06	2.04	[PKIA - protein kinase (camp-dependent, catalytic) inhibitor alpha, PAX9 - paired box 9, FEZF2 - fez family zinc finger 2, TP73 - tumor protein p73, MSX1 - msh homeobox 1, TCF7L1 - transcription factor 7-like 1 (t-cell specific, hmg-box), FOXG1 - forkhead box g1, FOXL2 - forkhead box l2, FOXD3 - forkhead box d3, WT1 - wilms tumor 1, FOXD1 - forkhead box d1, SOX14 - sry (sex determining region y)-…
GO:0010558	negative regulation of macromolecule biosynthetic process	6.49e-06	2.02	[PKIA - protein kinase (camp-dependent, catalytic) inhibitor alpha, PAX9 - paired box 9, FEZF2 - fez family zinc finger 2, TP73 - tumor protein p73, MSX1 - msh homeobox 1, LAG3 - lymphocyte-activation gene 3, TCF7L1 - transcription factor 7-like 1 (t-cell specific, hmg-box), FOXG1 - forkhead box g1, FOXL2 - forkhead box l2, FOXD3 - forkhead box d3, WT1 - wilms tumor 1, FOXD1 - forkhead box d1, SO…
GO:0030278	regulation of ossification	6.75e-06	4.14	[FBN2 - fibrillin 2, DLX5 - distal-less homeobox 5, BMPR1B - bone morphogenetic protein receptor, type ib, SFRP1 - secreted frizzled-related protein 1, FGFR2 - fibroblast growth factor receptor 2, SFRP2 - secreted frizzled-related protein 2, SOX11 - sry (sex determining region y)-box 11, SOX9 - sry (sex determining region y)-box 9, ID4 - inhibitor of dna binding 4, dominant negative helix-loop-he…
GO:2000027	regulation of organ morphogenesis	7e-06	4.41	[PAX9 - paired box 9, SFRP1 - secreted frizzled-related protein 1, HOXD13 - homeobox d13, SFRP2 - secreted frizzled-related protein 2, ESR1 - estrogen receptor 1, FGFR2 - fibroblast growth factor receptor 2, WT1 - wilms tumor 1, SOX17 - sry (sex determining region y)-box 17, SOX9 - sry (sex determining region y)-box 9, HAND2 - heart and neural crest derivatives expressed 2, TFAP2A - transcription…
GO:0051172	negative regulation of nitrogen compound metabolic process	7.13e-06	2.04	[PKIA - protein kinase (camp-dependent, catalytic) inhibitor alpha, PAX9 - paired box 9, FEZF2 - fez family zinc finger 2, TP73 - tumor protein p73, MSX1 - msh homeobox 1, TCF7L1 - transcription factor 7-like 1 (t-cell specific, hmg-box), FOXG1 - forkhead box g1, FOXL2 - forkhead box l2, FOXD3 - forkhead box d3, WT1 - wilms tumor 1, FOXD1 - forkhead box d1, SOX14 - sry (sex determining region y)-…
GO:0030510	regulation of BMP signaling pathway	7.16e-06	6.53	[SFRP1 - secreted frizzled-related protein 1, MSX2 - msh homeobox 2, GATA4 - gata binding protein 4, VWC2 - von willebrand factor c domain containing 2, HOXA13 - homeobox a13, FZD1 - frizzled homolog 1 (drosophila), SFRP2 - secreted frizzled-related protein 2, SOX11 - sry (sex determining region y)-box 11, FOXD1 - forkhead box d1]
GO:0032774	RNA biosynthetic process	7.51e-06	1.88	[FOXE3 - forkhead box e3, PTGER3 - prostaglandin e receptor 3 (subtype ep3), TP73 - tumor protein p73, DMRT2 - doublesex and mab-3 related transcription factor 2, TCF7L1 - transcription factor 7-like 1 (t-cell specific, hmg-box), PBX4 - pre-b-cell leukemia homeobox 4, EVX1 - even-skipped homeobox 1, SOX21 - sry (sex determining region y)-box 21, ATOH1 - atonal homolog 1 (drosophila), UBA52 - ubiq…
GO:0048523	negative regulation of cellular process	9.06e-06	1.52	[TP73 - tumor protein p73, KCNH8 - potassium voltage-gated channel, subfamily h (eag-related), member 8, ROR2 - receptor tyrosine kinase-like orphan receptor 2, LAG3 - lymphocyte-activation gene 3, TCF7L1 - transcription factor 7-like 1 (t-cell specific, hmg-box), SOX21 - sry (sex determining region y)-box 21, FOXL2 - forkhead box l2, FOXG1 - forkhead box g1, DCC - deleted in colorectal carcinoma…
2.GO functions
GO Term	Description	P-value	Enrichment	Genes
GO:0043565	sequence-specific DNA binding	6.14e-21	3.83	[FOXE3 - forkhead box e3, TP73 - tumor protein p73, MSX1 - msh homeobox 1, TCF7L1 - transcription factor 7-like 1 (t-cell specific, hmg-box), PBX4 - pre-b-cell leukemia homeobox 4, EVX1 - even-skipped homeobox 1, ATOH1 - atonal homolog 1 (drosophila), BARHL2 - barh-like homeobox 2, FOXG1 - forkhead box g1, FOXL2 - forkhead box l2, TLX3 - t-cell leukemia homeobox 3, HOXD13 - homeobox d13, FOXD1 - …
GO:0003700	sequence-specific DNA binding transcription factor activity	1.49e-17	2.9	[FOXE3 - forkhead box e3, TP73 - tumor protein p73, KCNH8 - potassium voltage-gated channel, subfamily h (eag-related), member 8, MSX1 - msh homeobox 1, DMRT2 - doublesex and mab-3 related transcription factor 2, TCF7L1 - transcription factor 7-like 1 (t-cell specific, hmg-box), PBX4 - pre-b-cell leukemia homeobox 4, EVX1 - even-skipped homeobox 1, SOX21 - sry (sex determining region y)-box 21, A…
GO:0001071	nucleic acid binding transcription factor activity	1.6e-17	2.9	[FOXE3 - forkhead box e3, TP73 - tumor protein p73, KCNH8 - potassium voltage-gated channel, subfamily h (eag-related), member 8, MSX1 - msh homeobox 1, DMRT2 - doublesex and mab-3 related transcription factor 2, TCF7L1 - transcription factor 7-like 1 (t-cell specific, hmg-box), PBX4 - pre-b-cell leukemia homeobox 4, EVX1 - even-skipped homeobox 1, SOX21 - sry (sex determining region y)-box 21, A…
GO:0044212	transcription regulatory region DNA binding	1.9e-12	4.5	[PHOX2A - paired-like homeobox 2a, FEZF2 - fez family zinc finger 2, TP73 - tumor protein p73, TCF7L1 - transcription factor 7-like 1 (t-cell specific, hmg-box), FOXD3 - forkhead box d3, NEUROG1 - neurogenin 1, WT1 - wilms tumor 1, ZNF513 - zinc finger protein 513, ISL1 - isl lim homeobox 1, TFAP2A - transcription factor ap-2 alpha (activating enhancer binding protein 2 alpha), HAND1 - heart and …
GO:0000975	regulatory region DNA binding	4.95e-12	4.34	[PHOX2A - paired-like homeobox 2a, FEZF2 - fez family zinc finger 2, TP73 - tumor protein p73, TCF7L1 - transcription factor 7-like 1 (t-cell specific, hmg-box), FOXD3 - forkhead box d3, NEUROG1 - neurogenin 1, WT1 - wilms tumor 1, ZNF513 - zinc finger protein 513, ISL1 - isl lim homeobox 1, TFAP2A - transcription factor ap-2 alpha (activating enhancer binding protein 2 alpha), HAND1 - heart and …
GO:0001067	regulatory region nucleic acid binding	4.95e-12	4.34	[PHOX2A - paired-like homeobox 2a, FEZF2 - fez family zinc finger 2, TP73 - tumor protein p73, TCF7L1 - transcription factor 7-like 1 (t-cell specific, hmg-box), FOXD3 - forkhead box d3, NEUROG1 - neurogenin 1, WT1 - wilms tumor 1, ZNF513 - zinc finger protein 513, ISL1 - isl lim homeobox 1, TFAP2A - transcription factor ap-2 alpha (activating enhancer binding protein 2 alpha), HAND1 - heart and …
GO:0000981	sequence-specific DNA binding RNA polymerase II transcription factor activity	6.84e-12	5.55	[FOXQ1 - forkhead box q1, FOXE3 - forkhead box e3, KCNH8 - potassium voltage-gated channel, subfamily h (eag-related), member 8, SOX21 - sry (sex determining region y)-box 21, MYOD1 - myogenic differentiation 1, FOXL2 - forkhead box l2, FOXG1 - forkhead box g1, FOXD3 - forkhead box d3, SOX11 - sry (sex determining region y)-box 11, WT1 - wilms tumor 1, SOX17 - sry (sex determining region y)-box 1…
GO:0003677	DNA binding	2.93e-10	1.85	[FOXE3 - forkhead box e3, TP73 - tumor protein p73, TCF7L1 - transcription factor 7-like 1 (t-cell specific, hmg-box), SOX21 - sry (sex determining region y)-box 21, FOXG1 - forkhead box g1, FOXL2 - forkhead box l2, SP8 - sp8 transcription factor, TLX3 - t-cell leukemia homeobox 3, ZNF441 - zinc finger protein 441, HOXD13 - homeobox d13, FOXD1 - forkhead box d1, ZNF513 - zinc finger protein 513, …
GO:0000976	transcription regulatory region sequence-specific DNA binding	3.62e-09	9.12	[HAND2 - heart and neural crest derivatives expressed 2, PHOX2A - paired-like homeobox 2a, FEZF2 - fez family zinc finger 2, ISL1 - isl lim homeobox 1, SOX1 - sry (sex determining region y)-box 1, TFAP2A - transcription factor ap-2 alpha (activating enhancer binding protein 2 alpha), NKX3-1 - nk3 homeobox 1, TBX20 - t-box 20, POU4F2 - pou class 4 homeobox 2, SOX11 - sry (sex determining region y)…
GO:0017147	Wnt-protein binding	1.48e-08	12.49	[RYK - ryk receptor-like tyrosine kinase, SFRP1 - secreted frizzled-related protein 1, ROR2 - receptor tyrosine kinase-like orphan receptor 2, FZD1 - frizzled homolog 1 (drosophila), FZD2 - frizzled homolog 2 (drosophila), SFRP2 - secreted frizzled-related protein 2, SFRP4 - secreted frizzled-related protein 4, FZD9 - frizzled homolog 9 (drosophila), FZD8 - frizzled homolog 8 (drosophila)]
GO:0038023	signaling receptor activity	2.17e-08	2.19	[PTGER3 - prostaglandin e receptor 3 (subtype ep3), ROR2 - receptor tyrosine kinase-like orphan receptor 2, BMPR1B - bone morphogenetic protein receptor, type ib, LAG3 - lymphocyte-activation gene 3, PTGDR - prostaglandin d2 receptor (dp), GRM1 - glutamate receptor, metabotropic 1, BCAM - basal cell adhesion molecule (lutheran blood group), DCC - deleted in colorectal carcinoma, CELSR1 - cadherin…
GO:0004888	transmembrane signaling receptor activity	1.49e-07	2.18	[PTGER3 - prostaglandin e receptor 3 (subtype ep3), BMPR1B - bone morphogenetic protein receptor, type ib, ROR2 - receptor tyrosine kinase-like orphan receptor 2, LAG3 - lymphocyte-activation gene 3, PTGDR - prostaglandin d2 receptor (dp), GRM1 - glutamate receptor, metabotropic 1, BCAM - basal cell adhesion molecule (lutheran blood group), DCC - deleted in colorectal carcinoma, CELSR1 - cadherin…
GO:0004871	signal transducer activity	5.83e-07	1.86	[PTGER3 - prostaglandin e receptor 3 (subtype ep3), ROR2 - receptor tyrosine kinase-like orphan receptor 2, BMPR1B - bone morphogenetic protein receptor, type ib, KCNH8 - potassium voltage-gated channel, subfamily h (eag-related), member 8, GNA14 - guanine nucleotide binding protein (g protein), alpha 14, LAG3 - lymphocyte-activation gene 3, PTGDR - prostaglandin d2 receptor (dp), GRM1 - glutamat…
GO:0060089	molecular transducer activity	5.83e-07	1.86	[PTGER3 - prostaglandin e receptor 3 (subtype ep3), ROR2 - receptor tyrosine kinase-like orphan receptor 2, BMPR1B - bone morphogenetic protein receptor, type ib, KCNH8 - potassium voltage-gated channel, subfamily h (eag-related), member 8, GNA14 - guanine nucleotide binding protein (g protein), alpha 14, LAG3 - lymphocyte-activation gene 3, PTGDR - prostaglandin d2 receptor (dp), GRM1 - glutamat…
GO:0042813	Wnt-activated receptor activity	6.66e-07	12.41	[SFRP1 - secreted frizzled-related protein 1, FZD1 - frizzled homolog 1 (drosophila), FZD2 - frizzled homolog 2 (drosophila), SFRP2 - secreted frizzled-related protein 2, SFRP4 - secreted frizzled-related protein 4, FZD9 - frizzled homolog 9 (drosophila), FZD8 - frizzled homolog 8 (drosophila)]
GO:0003705	sequence-specific distal enhancer binding RNA polymerase II transcription factor activity	1.26e-06	5.12	[FOXQ1 - forkhead box q1, FOXE3 - forkhead box e3, KCNH8 - potassium voltage-gated channel, subfamily h (eag-related), member 8, FOXL2 - forkhead box l2, FOXG1 - forkhead box g1, MYOD1 - myogenic differentiation 1, FOXD3 - forkhead box d3, FOXD1 - forkhead box d1, SOX17 - sry (sex determining region y)-box 17, SOX9 - sry (sex determining region y)-box 9, GTF2IRD1 - gtf2i repeat domain containing …
GO:0070888	E-box binding	1.54e-06	11.17	[HAND2 - heart and neural crest derivatives expressed 2, TWIST1 - twist homolog 1 (drosophila), MYOD1 - myogenic differentiation 1, ASCL1 - achaete-scute complex homolog 1 (drosophila), ASCL2 - achaete-scute complex homolog 2 (drosophila), NEUROG2 - neurogenin 2, NEUROG1 - neurogenin 1]
GO:0019198	transmembrane receptor protein phosphatase activity	5.6e-06	11.97	[PTPRG - protein tyrosine phosphatase, receptor type, g, PTPRF - protein tyrosine phosphatase, receptor type, f, PTPRM - protein tyrosine phosphatase, receptor type, m, PTPRN - protein tyrosine phosphatase, receptor type, n, PTPRO - protein tyrosine phosphatase, receptor type, o, PTPRR - protein tyrosine phosphatase, receptor type, r]
GO:0005001	transmembrane receptor protein tyrosine phosphatase activity	5.6e-06	11.97	[PTPRG - protein tyrosine phosphatase, receptor type, g, PTPRF - protein tyrosine phosphatase, receptor type, f, PTPRM - protein tyrosine phosphatase, receptor type, m, PTPRN - protein tyrosine phosphatase, receptor type, n, PTPRO - protein tyrosine phosphatase, receptor type, o, PTPRR - protein tyrosine phosphatase, receptor type, r]
GO:0001077	RNA polymerase II core promoter proximal region sequence-specific DNA binding transcription factor activity involved in positive regulation of transcription	7.71e-06	7.51	[HAND2 - heart and neural crest derivatives expressed 2, TFAP2A - transcription factor ap-2 alpha (activating enhancer binding protein 2 alpha), POU4F2 - pou class 4 homeobox 2, MITF - microphthalmia-associated transcription factor, SOX11 - sry (sex determining region y)-box 11, WT1 - wilms tumor 1, NR2E1 - nuclear receptor subfamily 2, group e, member 1, SOX9 - sry (sex determining region y)-box…
GO:0000982	RNA polymerase II core promoter proximal region sequence-specific DNA binding transcription factor activity	8.7e-06	6.38	[HAND2 - heart and neural crest derivatives expressed 2, TFAP2A - transcription factor ap-2 alpha (activating enhancer binding protein 2 alpha), SCRT2 - scratch homolog 2, zinc finger protein (drosophila), POU4F2 - pou class 4 homeobox 2, MITF - microphthalmia-associated transcription factor, SOX11 - sry (sex determining region y)-box 11, WT1 - wilms tumor 1, NR2E1 - nuclear receptor subfamily 2,…
